# Supplementary material for: Temporal Expression of Peripheral Blood Leukocyte Biomarkers in a Macaca fascicularis Infection Model of Tuberculosis; Comparison with Human Datasets and Analysis with Parametric/Non-parametric Tools for Improved Diagnostic Biomarker Identification
Source: PLoS One. 2016 May 26;11(5):e0154320. doi: 10.1371/journal.pone.0154320 (PMC4882019; doi:10.1371/journal.pone.0154320)
Supplement: S1 File — (XLSX) [file pone.0154320.s001.xlsx]

## Sheet: S1 (A)
Supplementary Information S1 (A) qPCR Validation Set Gene Targets
Gene Symbol	Entrez Gene ID	Genbank Accession (Human)	Gene Name
ABCF1	23	NM_001025091	ATP-binding cassette, sub-family F (GCN20), member 1
AKT1	207	NM_005163	v-akt murine thymoma viral oncogene homolog 1
ANPEP	290	NM_001150	alanyl (membrane) aminopeptidase
APAF1	317	NM_181861	apoptotic peptidase activating factor 1
APOL6	80830	NM_030641	apolipoprotein L, 6
ARMCX1	51309	NM_016608	armadillo repeat containing, X-linked 1
AVEN	57099	NM_020371	apoptosis, caspase activation inhibitor
BAD	572	NM_004322///AK309150	BCL2-associated agonist of cell death
BAG1	573	NM_004323///NM_001172415	BCL2-associated athanogene
BAK1	578	NM_001188	BCL2-antagonist/killer 1
BAX	581	NM_004324///NM_138764	BCL2-associated X protein
BBC3	27113	NM_014417	BCL2 binding component 3
BCL10	8915	NM_003921	B-cell CLL/lymphoma 10
BCL2	596	NM_000633///NM_000657	B-cell CLL/lymphoma 2
BCL2A1	597	NM_004049	BCL2-related protein A1
BCL2L1	598	NM_138578	BCL2-like 1
BCL2L10	10017	NM_020396	BCL2-like 10 (apoptosis facilitator)
BCL2L11	10018	NM_207002///NM_138621	BCL2-like 11 (apoptosis facilitator)
BCL2L12	83596	NM_138639	BCL2-like 12 (proline rich)
BCL2L13	23786	NM_015367	BCL2-like 13 (apoptosis facilitator)
BCL2L14	79370	NM_138722	BCL2-like 14 (apoptosis facilitator)
BCL2L2	599	NM_004050	BCL2-like 2
BCL6	604	NM_001130845	B-cell CLL/lymphoma 6
BCL6B	255877	NM_181844	B-cell CLL/lymphoma 6, member B
BCL7A	605	NM_020993	B-cell CLL/lymphoma 7A
BCL9	607	NM_004326	B-cell CLL/lymphoma 9
BID	637	NM_197966	BH3 interacting domain death agonist
BIK	638	NM_001197	BCL2-interacting killer (apoptosis-inducing)
BIRC2	329	NM_001166	baculoviral IAP repeat containing 2
BIRC3	330	NM_001165	baculoviral IAP repeat containing 3
BIRC5	332	NM_001012271	baculoviral IAP repeat containing 5
CXCR5 (BLR1)	643	NM_001716.4	C-X-C chemokine receptor type 5
BOK	666	NM_032515	BCL2-related ovarian killer
C3	718	NM_000064	complement component 3
C4A	720	NM_001252204.1	complement component 4A
C5	727	NM_001735	complement component 5
CAD	790	NM_004341	carbamoyl-phosphate synthetase 2, aspartate transcarbamylase, and dihydroorotase
CASP1	834	NM_033292	caspase 1, apoptosis-related cysteine peptidase (interleukin 1, beta, convertase)
CASP10	843	NM_032977///NM_032974	caspase 10, apoptosis-related cysteine peptidase
CASP12	100506742	NM_001191016	caspase 12 (gene/pseudogene)
CASP14	23581	NM_012114	caspase 14, apoptosis-related cysteine peptidase
CASP2	835	NM_032982	caspase 2, apoptosis-related cysteine peptidase
CASP3	836	NM_004346	caspase 3, apoptosis-related cysteine peptidase
CASP4	837	NM_033306	caspase 4, apoptosis-related cysteine peptidase
CASP5	838	NM_004347	caspase 5, apoptosis-related cysteine peptidase
CASP6	839	NM_001226	caspase 6, apoptosis-related cysteine peptidase
CASP7	840	NM_033338	caspase 7, apoptosis-related cysteine peptidase
CASP8	841	NM_033355///NM_033358	caspase 8, apoptosis-related cysteine peptidase
CASP9	842	NM_001229	caspase 9, apoptosis-related cysteine peptidase
CCL1	6346	NM_002981	chemokine (C-C motif) ligand 1
CCL11	6356	NM_002986	chemokine (C-C motif) ligand 11
CCL13	6357	NM_005408	chemokine (C-C motif) ligand 13
CCL14	6358	NM_032963	chemokine (C-C motif) ligand 14
CCL17	6361	NM_002987	chemokine (C-C motif) ligand 17
CCL19	6363	NM_006274	chemokine (C-C motif) ligand 19
CCL2	6347	NM_002982	chemokine (C-C motif) ligand 2
CCL20	6364	NM_004591	chemokine (C-C motif) ligand 20
CCL21	6366	NM_002989	chemokine (C-C motif) ligand 21
CCL23	6368	NM_005064	chemokine (C-C motif) ligand 23
CCL25	6370	NM_005624	chemokine (C-C motif) ligand 25
CCL26	10344	NM_006072	chemokine (C-C motif) ligand 26
CCL3	6348	NM_002983	chemokine (C-C motif) ligand 3
CCL4	6351	NM_002984	chemokine (C-C motif) ligand 4
CCL5	6352	NM_002985	chemokine (C-C motif) ligand 5
CCL7	6354	NM_006273	chemokine (C-C motif) ligand 7
CCR1	1230	NM_001295	chemokine (C-C motif) receptor 1
CCR10	2826	NM_016602	chemokine (C-C motif) receptor 10
CCR3	1232	NM_001837	chemokine (C-C motif) receptor 3
CCR4	1233	NM_005508	chemokine (C-C motif) receptor 4
CCR6	1235	NM_031409	chemokine (C-C motif) receptor 6
CCR7	1236	NM_001838	chemokine (C-C motif) receptor 7
CCR8	1237	NM_005201	chemokine (C-C motif) receptor 8
CCR9	10803	NM_031200	chemokine (C-C motif) receptor 9
CD14	929	NM_001174104	CD14 molecule
CD163	9332	NM_004244	CD163 molecule
CD1A	909	NM_001763	CD1a molecule
CD1B	910	NM_001764	CD1b molecule
CD1C	911	NM_001765	CD1c molecule
CD1D	912	NM_001766	CD1d molecule
CD2	914	AK310676///NM_001767	CD2 molecule
CD209	30835	NM_021155///NM_001144897	CD209 molecule
CD226	10666	NM_006566	CD226 molecule
CD244	51744	NM_016382///NM_001166663	CD244 molecule, natural killer cell receptor 2B4
CD274	29126	NM_014143	CD274 molecule
CD28	940	NM_006139	CD28 molecule
CD300a	11314	NM_007261.3	CD300a molecule
CD302	9936	NM_014880	CD302 molecule
CD320	51293	NM_016579	CD320 molecule
CD33	945	NM_001772	CD33 molecule
CD37	951	AK058093///NM_001774	CD37 molecule
CD3D	915	NM_000732	CD3d molecule, delta (CD3-TCR complex)
CD3E	916	NM_000733	CD3e molecule, epsilon (CD3-TCR complex)
CD3G	917	NM_000073	CD3g molecule, gamma (CD3-TCR complex)
CD3Z(CD247)	919	NM_000734.3	T-cell surface glycoprotein CD3 zeta chain Precursor
CD4	920	NM_000616	CD4 molecule
CD40	958	NM_001250	CD40 molecule, TNF receptor superfamily member 5
CD40LG	959	NM_000074	CD40 ligand
CD48	962	NM_001778	CD48 molecule
CD52	1043	NM_001803	CD52 molecule
CD53	963	NM_001040033	CD53 molecule
CD59	966	NM_203330	CD59 molecule, complement regulatory protein
CD6	923	NM_006725	CD6 molecule
CD69	969	NM_001781///AK303383	CD69 molecule
CD7	924	NM_006137	CD7 molecule
CD74	972	NM_001025158	CD74 molecule, major histocompatibility complex, class II invariant chain
CD80	941	NM_005191	CD80 molecule
CD84	8832	NM_003874	CD84 molecule
CD86	942	NM_006889	CD86 molecule
CD8a	925	NM_001768.6	T-cell surface glycoprotein CD8 alpha chain Precursor
CD8b	926	NM_004931.4	T-cell surface glycoprotein CD8 beta chain Precursor
CD93	22918	NM_012072	CD93 molecule
CD96	10225	NM_198196	CD96 molecule
CD99	4267	NM_002414	CD99 molecule
CDH23	64072	NM_052836///NM_022124	cadherin-related 23
CEBPB	1051	NM_005194	CCAAT/enhancer binding protein (C/EBP), beta
CFLAR	8837	NM_001202519///NM_003879///NM_001127184	CASP8 and FADD-like apoptosis regulator
CHD9	80205	NM_025134	chromodomain helicase DNA binding protein 9
CHUK	1147	NM_001278	conserved helix-loop-helix ubiquitous kinase
CLCN5	1184	NM_001127899	chloride channel 5
CLEC4E	26253	NM_014358	C-type lectin domain family 4, member E
COLEC10	10584	NM_006438	collectin sub-family member 10 (C-type lectin)
CPVL	54504	NM_019029	carboxypeptidase, vitellogenic-like
CRADD	8738	NM_003805	CASP2 and RIPK1 domain containing adaptor with death domain
CRP	1401	NM_000567	C-reactive protein, pentraxin-related
CSF2	1437	NM_000758	colony stimulating factor 2 (granulocyte-macrophage)
CSF3	1440	NM_000759	colony stimulating factor 3 (granulocyte)
CX3CR1	1524	NM_001337	chemokine (C-X3-C motif) receptor 1
CXCL11	6373	NM_005409	chemokine (C-X-C motif) ligand 11
CXCL12	6387	NM_199168///NM_000609///NM_001033886	chemokine (C-X-C motif) ligand 12
CXCL13	10563	NM_006419	chemokine (C-X-C motif) ligand 13
CXCL14	9547	NM_004887	chemokine (C-X-C motif) ligand 14
CXCL6	6372	NM_002993	chemokine (C-X-C motif) ligand 6 (granulocyte chemotactic protein 2)
CXCL9	4283	NM_002416	chemokine (C-X-C motif) ligand 9
CXCR3	2833	NM_001504///NM_001142797	chemokine (C-X-C motif) receptor 3
CXCR4	7852	NM_001008540	chemokine (C-X-C motif) receptor 4
CXCR5	643	NM_032966	chemokine (C-X-C motif) receptor 5
CXCR7	57007	NM_020311	chemokine (C-X-C motif) receptor 7
CYP46A1	10858	NM_006668///AB209749	cytochrome P450, family 46, subfamily A, polypeptide 1
DFFA	1676	NM_213566	DNA fragmentation factor, 45kDa, alpha polypeptide
DIABLO	56616	NM_138929///NM_019887	diablo, IAP-binding mitochondrial protein
ECSIT	51295	NM_016581	ECSIT homolog (Drosophila)
EIF2AK2	5610	NM_001135652///NM_002759	eukaryotic translation initiation factor 2-alpha kinase 2
endoG	2021	NM_004435.2	Endonuclease G, mitochondrial Precursor
FADD	8772	NM_003824	Fas (TNFRSF6)-associated via death domain
FAM96A	84191	NM_001014812	family with sequence similarity 96, member A
FAM96B	51647	NM_016062	family with sequence similarity 96, member B
FAS	355	NM_000043	Fas (TNF receptor superfamily, member 6)
FASLG	356	NM_000639	Fas ligand (TNF superfamily, member 6)
FASTK	10922	NM_006712	Fas-activated serine/threonine kinase
FCGR1B	2210	NM_001017986	Fc fragment of IgG, high affinity Ib, receptor (CD64)
FOS	2353	NM_005252	FBJ murine osteosarcoma viral oncogene homolog
FZD2	2535	NM_001466	frizzled family receptor 2
GBP1	2633	NM_002053	guanylate binding protein 1, interferon-inducible
GBP3	2635	NM_018284	guanylate binding protein 3
GBP6	163351	NM_198460	guanylate binding protein family, member 6
GK	2710	NM_000167///NM_001205019	glycerol kinase
GLTSCR2	29997	NM_015710	glioma tumor suppressor candidate region gene 2
G6PD	2539	NM_000402.3	Glucose-6-phosphate 1-dehydrogenase
GPC1	2817	NM_002081	glypican 1
GPR21	2844	NM_005294	G protein-coupled receptor 21
HLA-DRA	3122	NM_019111	major histocompatibility complex, class II, DR alpha
HLA-DRB1	3123	NM_002124	major histocompatibility complex, class II, DR beta 1
HLA-DRB3	3125	NM_022555	major histocompatibility complex, class II, DR beta 3
HLA-DRB5	3127	NM_002125	major histocompatibility complex, class II, DR beta 5
HMGB1	3146	NM_002128	high mobility group box 1
HRAS	3265	NM_005343	v-Ha-ras Harvey rat sarcoma viral oncogene homolog
HRK	8739	NM_003806	harakiri, BCL2 interacting protein (contains only BH3 domain)
HSP90B1	7184	NM_003299	heat shock protein 90kDa beta (Grp94), member 1
HSPA1B	3304	NM_005346	heat shock 70kDa protein 1B
HTRA2	27429	NM_145074	HtrA serine peptidase 2
IFI44	10561	NM_006417	interferon-induced protein 44
IFIT2	3433	NM_001547	interferon-induced protein with tetratricopeptide repeats 2
IFIT3	3437	NM_001549	interferon-induced protein with tetratricopeptide repeats 3
IFNA14	3448	NM_002172	interferon, alpha 14
IFNA2	3440	NM_000605	interferon, alpha 2
IFNA8	3445	NM_002170	interferon, alpha 8
IFNAR2	3455	NM_207585///NM_000874	interferon (alpha, beta and omega) receptor 2
IFNB1	3456	NM_002176	interferon, beta 1, fibroblast
IFNG	3458	NM_000619	interferon, gamma
IFNGR1	3459	NM_000416	interferon gamma receptor 1
IKBKB	3551	XR_109728///AK309052///NM_001556	inhibitor of kappa light polypeptide gene enhancer in B-cells, kinase beta
IL10	3586	NM_000572	interleukin 10
IL10RA	3587	NM_001558	interleukin 10 receptor, alpha
IL10RB	3588	NM_000628	interleukin 10 receptor, beta
IL11	3589	NM_000641	interleukin 11
IL11RA	3590	NM_147162	interleukin 11 receptor, alpha
IL12B	3593	NM_002187	interleukin 12B (natural killer cell stimulatory factor 2, cytotoxic lymphocyte maturation factor 2, p40)
IL12RB1	3594	NM_153701	interleukin 12 receptor, beta 1
IL12RB2	3595	NM_001559	interleukin 12 receptor, beta 2
IL13RA1	3597	NM_001560	interleukin 13 receptor, alpha 1
IL15RA	3601	NM_001243539///NM_172200	interleukin 15 receptor, alpha
IL16	3603	NM_004513///NM_001172128///	interleukin 16
		BC040272///NM_172217
IL17C	27189	NM_013278	interleukin 17C
IL17E	64806	NM_022789.3	interleukin IL17E/IL25
IL17RC	84818	NM_153461	interleukin 17 receptor C
IL17RE	132014	NM_153483	interleukin 17 receptor E
IL18R	8809	NM_003855.3	Interleukin-1 receptor-like 1 Precursor; Interleukin-18 receptor 1 Precursor/CD218a antigen
IL1A	3552	NM_000575	interleukin 1, alpha
IL1B	3553	NM_000576	interleukin 1, beta
IL1F10	84639	NM_032556	interleukin 1 family, member 10 (theta)
IL1F5	26525	NM_012275.2	Interleukin-1 family member 5/Interleukin-1 delta/Interleukin-1 receptor antagonist homolog 1
IL1F6	27179	NM_014440.1	Interleukin-1 family member 6/Interleukin-1 epsilon
IL1F7	27178	NM_014439.3	Interleukin-1 family member 7/Interleukin-1 zeta1
IL1F8	27177	NM_014438.3	Interleukin-1 family member 8/Interleukin-1 eta
IL1F9	56300	NM_019618.2	Interleukin-1 family member 9/Interleukin-1 epsilon
IL1R1	3554	NM_000877	interleukin 1 receptor, type I
IL1R2	7850	NM_004633	interleukin 1 receptor, type II
IL2	3558	NM_000586	interleukin 2
IL20	50604	NM_018724	interleukin 20
IL21	59067	NM_021803	interleukin 21
IL21R	50615	NM_181078	interleukin 21 receptor
IL22	50616	NM_020525	interleukin 22
IL26	55801	NM_018402	interleukin 26
IL2RA	3559	NM_000417	interleukin 2 receptor, alpha
IL2RB	3560	NM_000878	interleukin 2 receptor, beta
IL2RG	3561	NM_000206	interleukin 2 receptor, gamma
IL3	3562	NM_000588	interleukin 3 (colony-stimulating factor, multiple)
IL4	3565	NM_000589	interleukin 4
IL5	3567	NM_000879	interleukin 5 (colony-stimulating factor, eosinophil)
IL5RA	3568	NM_175725	interleukin 5 receptor, alpha
IL6	3569	NM_000600///AK298077	interleukin 6 (interferon, beta 2)
IL6R	3570	NM_000565	interleukin 6 receptor
IL7R	3575	NM_002185	interleukin 7 receptor
IL8	3576	NM_000584	interleukin 8
IL8RA	3577	NM_000634.2	High affinity interleukin-8 receptor A/CXCR-1/CD181 antigen
IL8RB	3579	NM_001557.3	High affinity interleukin-8 receptor B/CXCR-2/CD182 antigen
IL9	3578	NM_000590	interleukin 9
IL9R	3581	NM_002186	interleukin 9 receptor
IRAK1	3654	NM_001569	interleukin-1 receptor-associated kinase 1
IRAK2	3656	NM_001570	interleukin-1 receptor-associated kinase 2
IRAK3	11213	NM_007199	interleukin-1 receptor-associated kinase 3
IRAK4	51135	NM_016123	interleukin-1 receptor-associated kinase 4
IRF1	3659	NM_002198	interferon regulatory factor 1
IRF3	3661	NM_001571///NM_001197123	interferon regulatory factor 3
IRF7	3665	NM_004031	interferon regulatory factor 7
JAM2	58494	NM_021219///AK056079	junctional adhesion molecule 2
JUN	3725	NM_002228	jun proto-oncogene
LOC400759/GBP1P1	400759	NR_003133.2	guanylate binding protein 1, interferon-inducible pseudogene 1
LRDD	55367	NM_018494.3	Leucine-rich repeat and death domain-containing protein (p53-induced protein with a death domain)
LTA	4049	NM_000595	lymphotoxin alpha (TNF superfamily, member 1)
LTB	4050	NM_002341	lymphotoxin beta (TNF superfamily, member 3)
LTB4R	1241	NM_181657	leukotriene B4 receptor
LY86	9450	NM_004271	lymphocyte antigen 86
LY96	23643	NM_015364	lymphocyte antigen 96
MAL	4118	NM_002371	mal, T-cell differentiation protein
MALAT1	378938	NR_002819	metastasis associated lung adenocarcinoma transcript 1 (non-protein coding)
MAP2K3	5606	NM_145109	mitogen-activated protein kinase kinase 3
MAP2K4	6416	NM_003010	mitogen-activated protein kinase kinase 4
MAP3K14	9020	NM_003954	mitogen-activated protein kinase kinase kinase 14
MAP3K7	6885	NM_003188	mitogen-activated protein kinase kinase kinase 7
MAP3K7IP2	23118	NM_015093.4	Mitogen-activated protein kinase kinase kinase 7-interacting protein 2 (TAK1-binding protein 2)
MAP4K2	5871	NM_004579	mitogen-activated protein kinase kinase kinase kinase 2
MAPK10	5602	NM_138980	mitogen-activated protein kinase 10
MAPK12	6300	NM_002969///AK308768	mitogen-activated protein kinase 12
MAPK8	5599	NM_139047///AB074280	mitogen-activated protein kinase 8
MAPK8IP3	23162	NM_015133	mitogen-activated protein kinase 8 interacting protein 3
MCL1	4170	NM_021960	myeloid cell leukemia sequence 1 (BCL2-related)
CCL2 (MCP1)	6347	NM_002982.3	chemokine (C-C motif) ligand 2
MIF	4282	NM_002415	macrophage migration inhibitory factor (glycosylation-inhibiting factor)
MyD88	4615	NM_002468.4	Myeloid differentiation primary response protein MyD88
NFKB1	4790	NM_003998	nuclear factor of kappa light polypeptide gene enhancer in B-cells 1
NFKB2	4791	NM_001077493	nuclear factor of kappa light polypeptide gene enhancer in B-cells 2 (p49/p100)
NFKBIA	4792	NM_020529	nuclear factor of kappa light polypeptide gene enhancer in B-cells inhibitor, alpha
NFKBIB	4793	NM_002503///NR_040515	nuclear factor of kappa light polypeptide gene enhancer in B-cells inhibitor, beta
NFKBIE	4794	NM_004556	nuclear factor of kappa light polypeptide gene enhancer in B-cells inhibitor, epsilon
NFRKB	4798	NM_006165	nuclear factor related to kappaB binding protein
NGFR	4804	NM_002507	nerve growth factor receptor
PELI1	57162	NM_020651	pellino homolog 1 (Drosophila)
PELI2	57161	NM_021255	pellino homolog 2 (Drosophila)
PF4	5196	NM_002619	platelet factor 4
PGK1	5230	NM_000291	phosphoglycerate kinase 1
PGLYRP1	8993	NM_005091	peptidoglycan recognition protein 1
PGLYRP2	114770	NM_052890	peptidoglycan recognition protein 2
PGLYRP3	114771	NM_052891	peptidoglycan recognition protein 3
PLAC8	51316	NM_016619///NM_001130715	placenta-specific 8
PMAIP1	5366	NM_021127	phorbol-12-myristate-13-acetate-induced protein 1
PPARA	5465	NM_005036	peroxisome proliferator-activated receptor alpha
PPBP	5473	NM_002704	pro-platelet basic protein (chemokine (C-X-C motif) ligand 7)
PTEN	5728	NM_000314	phosphatase and tensin homolog
PTGS2	5743	NM_000963	prostaglandin-endoperoxide synthase 2 (prostaglandin G/H synthase and cyclooxygenase)
REL	5966	NM_002908	v-rel reticuloendotheliosis viral oncogene homolog (avian)
RELA	5970	NM_021975	v-rel reticuloendotheliosis viral oncogene homolog A (avian)
RELB	5971	NM_006509	v-rel reticuloendotheliosis viral oncogene homolog B
RIPK2	8767	NM_003821	receptor-interacting serine-threonine kinase 2
RPL13A	23521	NM_012423	ribosomal protein L13a
RPL32	6161	NM_001007074	ribosomal protein L32
SARM1	23098	NM_015077	sterile alpha and TIR motif containing 1
SCYE1	9255	NM_001142415.1	Multisynthetase complex auxiliary component p43/Small inducible cytokine subfamily E member 1)
SH2D3A	10045	NM_005490	SH2 domain containing 3A
SOCS2	8835	NM_003877	suppressor of cytokine signaling 2
SOCS3	9021	NM_003955	suppressor of cytokine signaling 3
SOD2	6648	NM_001024465	superoxide dismutase 2, mitochondrial
SPP1	6696	NM_001040058	secreted phosphoprotein 1
ST8SIA3	51046	NM_015879	ST8 alpha-N-acetyl-neuraminide alpha-2,8-sialyltransferase 3
STAT1	6772	NM_139266	signal transducer and activator of transcription 1, 91kDa
STAT4	6775	NM_003151	signal transducer and activator of transcription 4
STAT5A	6776	NM_003152	signal transducer and activator of transcription 5A
STAT5B	6777	NM_012448	signal transducer and activator of transcription 5B
TBK1	29110	NM_013254	TANK-binding kinase 1
TICAM2	353376;51014	NM_021649.5	TIR domain-containing adapter molecule 2 (Toll-like receptor adaptor protein 3)
TIRAP	114609	NM_148910///NM_001039661	toll-interleukin 1 receptor (TIR) domain containing adaptor protein
TLR1	7096	NM_003263	toll-like receptor 1
TLR10	81793	NM_030956	toll-like receptor 10
TLR2	7097	NM_003264	toll-like receptor 2
TLR3	7098	NM_003265	toll-like receptor 3
TLR4	7099	NM_138554	toll-like receptor 4
TLR5	7100	NM_003268	toll-like receptor 5
TLR6	10333	NM_006068	toll-like receptor 6
TLR7	51284	NM_016562	toll-like receptor 7
TLR8	51311	NM_138636	toll-like receptor 8
TLR9	54106	NM_017442	toll-like receptor 9
TNF	7124	NM_000594	tumor necrosis factor
TNFRSF10A	8797	NM_003844	tumor necrosis factor receptor superfamily, member 10a
TNFRSF10B	8795	NM_003842	tumor necrosis factor receptor superfamily, member 10b
TNFRSF10C	8794	NM_003841	tumor necrosis factor receptor superfamily, member 10c, decoy without an intracellular domain
TNFRSF10D	8793	NM_003840	tumor necrosis factor receptor superfamily, member 10d, decoy with truncated death domain
TNFRSF11B	4982	NM_002546	tumor necrosis factor receptor superfamily, member 11b
TNFRSF13	23495	NM_012452.2	Tumor necrosis factor receptor superfamily member 13B (CD267 antigen)
TNFRSF18	8784	NM_148901	tumor necrosis factor receptor superfamily, member 18
TNFRSF19	55504	NM_018647///BC035796	tumor necrosis factor receptor superfamily, member 19
TNFRSF1A	7132	NM_001065	tumor necrosis factor receptor superfamily, member 1A
TNFRSF1B	7133	NM_001066	tumor necrosis factor receptor superfamily, member 1B
TNFRSF21	27242	NM_014452	tumor necrosis factor receptor superfamily, member 21
TNFRSF25	8718	NM_148965///NM_001039664	tumor necrosis factor receptor superfamily, member 25
TNFRSF9	3604	NM_001561	tumor necrosis factor receptor superfamily, member 9
TNFSF10	8743	NM_003810	tumor necrosis factor (ligand) superfamily, member 10
TNFSF11	8600	NM_003701///NM_033012	tumor necrosis factor (ligand) superfamily, member 11
TNFSF12	8742	NM_003809	tumor necrosis factor (ligand) superfamily, member 12
TNFSF13	8741	NM_172088	tumor necrosis factor (ligand) superfamily, member 13
TNFSF8	944	NM_001244	tumor necrosis factor (ligand) superfamily, member 8
TNFSF9	8744	NM_003811	tumor necrosis factor (ligand) superfamily, member 9
TNIP2	79155	NM_024309	TNFAIP3 interacting protein 2
TOLLIP	54472	NM_019009	toll interacting protein
TP53	7157	NM_000546	tumor protein p53
TP53I3	9540	NM_004881	tumor protein p53 inducible protein 3
TRAF1	7185	NM_005658	TNF receptor-associated factor 1
TRAF2	7186	NM_021138	TNF receptor-associated factor 2
TRAF3	7187	NM_145725	TNF receptor-associated factor 3
TRAF4	9618	NM_004295	TNF receptor-associated factor 4
TRAF5	7188	NM_004619	TNF receptor-associated factor 5
TRAF6	7189	NM_145803	TNF receptor-associated factor 6
TRAF7	84231	NM_032271	TNF receptor-associated factor 7
TRAM2	9697	NM_012288	translocation associated membrane protein 2
TICAM1/TRIF	148022	NM_182919.3	toll-like receptor adaptor molecule 1/TIR domain-containing adapter molecule 1
XCL1	6375	NM_002995	chemokine (C motif) ligand 1
XCR1	2829	NM_005283	chemokine (C motif) receptor 1
ZNF729	100287226	NM_001242680	zinc finger protein 729

## Sheet: S1 (B)
Supplementary Information S1 (B)		T478 Dataset expression by week
GENE_SYMBOL	Entity Expression by Week	Week 0	Week 1	Week 2	Week 4	Week 6	OLIGO_ID
UBN1	1	0.188924	1.37981	0.941355	0.735447	1.13217	H300011879
CLK1	1	-0.00480662	1.01166	0.990317	0.637338	0.616889	H300018424
RPL13A;SNORD33	1	0.11531	1.3872	0.56273	0.463705	-0.599082	opHsV0400006948
PBX1	1	-0.155822	0.957339	0.490892	0.401587	-1.07183	opHsV0400006090
Null	1	0.136612	1.20478	0.635126	0.872826	0.842245	M2NC000001
ANPEP	1	-1.40993	0.182895	-2.71521	-4.52279	-0.254286	H300012616
CDH20	1	-0.0851489	1.46468	-0.0595499	-0.130338	-1.20947	H200018087
EN2	1,2&4	-0.36133	0.87216	0.774444	1.04061	-0.421083	opHsV0400006057
FOS	2	-0.0444011	0.311576	1.05335	-0.140217	-0.0463815	H200003548
KLF2	2	-0.0951922	0.385072	0.936569	0.0596689	0.199555	H200011533
BEST3	2	-0.0339358	0.153336	-1.37518	-0.704612	0.0107651	H200001779
IFIT2;LIPA	2	-0.00105053	-0.0151635	1.04356	0.870212	0.792133	H300000210
B2M	2	-0.124719	0.375216	1.05967	0.828314	0.712882	H200006095_A
ALS2CR11	2&4	0.00316572	0.0188418	-1.2294	-1.41472	0.331259	H300020596
IFI44	2&4	-0.0690902	0.106482	1.1515	1.34937	0.888977	H200006928
IFIT3;LIPA	2&4	-0.0354372	0.129217	1.13987	1.27597	0.810534	H200008556
AC073517.6	2&4	-0.187732	0.18922	-1.37565	-1.52176	0.174691	H200005301
GBP1;GBP3;RP4-644F6.3	2,4&6	0.0433631	-0.010208	1.19796	1.84192	2.05038	opHsV0400008242
GBP1	2,4&6	-0.0809813	0.227131	1.85836	2.71629	2.69095	H200005495
SOD2;FAM177B	2,4&6	0.151244	0.402824	1.29749	1.60185	1.48659	H300012822
LGALS3BP	2,4&6	-0.0100999	0.286047	0.999458	1.35284	1.03662	H300019720
RP4-644F6.3	2,4&6	0.115697	0.402529	2.12338	2.80053	2.91756	opHsV0400008241
JAK2	2,4&6	0.0974888	0.552444	1.12172	1.40309	1.33224	H200011967
DGCR14	4	-1.32737	-1.27218	-3.09694	-4.56297	-0.0165006	opHsV0400012919
MSL1	4	0.0308322	0.467938	1.02704	1.10249	0.0527586	opHsV0400011330
ARHGAP26	4	-0.103442	-0.0362368	0.00214974	-1.20058	-0.399937	opHsV0400011951
MYLK3	4	-0.0744562	-0.205022	0.116144	0.963664	0.255137	opHsV0400005878
IGF2BP2	4	0.0453655	-0.177067	0.236352	1.04691	0.234628	opHsV0400005006
NXN	4	0.0843712	0.0109821	0.353998	1.10941	0.53648	H300008304
IL12RB1	4	-0.0622407	-0.0394274	0.229373	1.14446	0.551379	opHsV0400005484
FRG2C	4	-0.0474795	-0.144069	0.193423	0.991509	0.30164	opHsV0400004892
SH3BP2	4	-0.0577418	-0.0671819	0.193859	1.06756	0.508029	opHsV0400005490
	4	-0.0119021	-0.0457333	0.243077	1.06766	0.545027	opHsV0400005201
PXN	4	0.0863608	-0.0488262	0.187446	1.15215	0.434099	opHsV0400004744
AC146944.1-3	4	0.243153	0.261304	0.0491771	-0.867037	0.324365	H300005444
KIAA1219	4	0.0226714	-0.0320199	0.0874503	1.0439	0.420792	opHsV0400004762
	4	-0.0464879	-0.296526	-0.100676	1.00752	0.402721	opHsV0400005419
LY75	4	0.0538874	-0.0714885	0.294494	1.08756	0.460576	H300003389
NXN	4	0.110344	-0.00127384	0.330769	1.1652	0.436987	opHsV0400005024
	4	0.0194175	-0.0472167	0.386454	1.02605	0.39718	opHsV0400005164
USP9X	4	-0.11509	-0.116821	0.138962	0.970244	0.423798	opHsV0400005255
ZNF264	4	-0.0300682	-0.235398	0.205831	0.979646	0.336716	opHsV0400004733
IL12RB1	4	0.00457536	0.0126897	0.41823	1.30779	0.624656	H300002619
APOBEC3F	4	-0.0241865	-0.0620306	0.228239	0.995054	0.282772	H300010282
RSPH9;CD97	4	0.000490189	-0.0743659	0.278589	1.07269	0.281276	opHsV0400004886
FCAR	4	0.0699897	0.0043416	0.379209	1.18489	0.53653	H300009842
PNPLA8	4	-0.00131549	-0.240025	0.200599	1.04077	0.211959	opHsV0400005034
	4	-0.0240206	0.045346	0.376846	1.07619	0.65802	opHsV0400004714
	4	0.0806684	0.00334088	0.408089	1.08445	0.328403	opHsV0400005339
CHST11	4	0.0370464	-0.0969394	0.171275	1.0754	0.257581	H300010310
AC025917.8-2	4	0.0263818	-0.0566993	0.336441	1.12717	0.509711	opHsV0400005555
PSMB5	4	0.0161615	0.0755491	0.429675	1.21583	0.535125	opHsV0400005514
TRPM6	4	-0.00852489	-0.207893	0.0694145	0.991695	0.311836	opHsV0400006876
CNGA1	4	0.0886429	-0.0166767	0.230364	1.16845	0.545031	opHsV0400001825
HIST3H2A	4	0.0159216	0.411784	0.67066	1.20781	0.303719	opHsV0400001186
RIMS2	4	0.0511025	-0.105086	0.196739	1.06084	0.569559	opHsV0400001755
C10orf126	4	-0.136635	-0.0517204	0.308254	1.04351	0.301626	opHsV0400001178
PARP14	4	-0.0587607	-0.160567	-0.0287893	0.974179	0.281606	H300022615
CTSB	4	-0.0678184	0.24036	0.563382	0.945424	0.921656	opHsV0400004192
PGRMC2	4	-0.15777	0.319304	-1.09783	-1.33445	0.037089	H200001734
	4	0.144206	-0.0851775	0.270836	-0.883479	-0.530227	opHsV0400000606
S100A9	4	0.0724685	0.039455	0.238426	1.08802	0.739302	H200011819
SYVN1	4	-0.0478503	0.7506	0.770968	0.974594	-0.141895	H200019692
	4	-0.0797337	-0.344482	-0.0134865	0.954197	0.325057	H300022505
OR14K1	4	0.0475019	0.47468	0.503414	1.18879	0.515655	H300007517
LNX2	4	0.0920528	-0.28826	-0.423185	-1.08342	-0.881429	H200003738
MMP13	4	-0.145747	-0.114875	0.0680684	0.915188	0.174804	opHsV0400003388
GARNL1	4	-0.0833676	0.111597	0.0334228	0.934368	0.528867	H200014784
	4	0.0193336	-0.00167365	-0.35037	-1.04537	-0.152787	H300012598
AC009404.5	4	-0.114732	0.327778	0.467815	1.02729	-0.797838	opHsV0400004993
PSMB9	4	0.0178294	0.254528	0.80109	1.24383	0.942047	H300009187
EEF1D	4	-0.0928733	-0.0848072	0.114318	0.918796	0.193333	H300016966
RNH1	4	-1.50461	-1.34582	-3.56273	-5.29555	-0.138014	H200006006
AAL513497.21-2	4	-0.0175779	-0.0282365	0.241452	1.07897	0.38286	opHsV0400008803
	4	-0.0330971	-0.00872856	0.404358	1.05686	0.616083	opHsV0400008234
ZNF93	4	0.0724296	-0.152531	0.149764	1.10904	0.678143	opHsV0400005979
CD163	4&6	-0.0687946	0.0422604	-0.212136	1.32955	1.49849	opHsV0400005343
CLIC1	4&6	-0.110937	0.059896	0.379789	0.907045	1.20009	opHsV0400008767
GLRXL	4&6	-0.0244273	0.328132	0.591448	1.1677	1.24358	H300002527
IL8	4&6	0.67411	0.377533	1.05502	-0.513416	-0.579406	opHsV0400000818
RNASE6	4&6	-0.0154752	0.129567	0.511524	1.28814	1.1373	H200003262
FCER1G	4&6	-0.0769463	0.561395	0.901886	1.4023	1.24226	H300020694
PLAC8	4&6	0.0137479	0.291725	0.685195	1.75826	1.83445	H300020304
LDHA;MMS19	4&6	0.0434077	0.453428	0.31872	1.05465	1.07543	H200000680
IRF1	4&6	-0.0784346	0.0710906	0.858408	1.27208	1.1006	H300008499
AC007683.5	4&6	0.0198064	0.542827	0.806682	1.13304	1.13627	H300001433
CPVL	4&6	0.0115988	0.0579988	-0.147254	1.3758	1.25543	H200010704
TUBB1	4&6	-0.000510004	0.0468851	-0.347681	1.10069	1.33475	H200018154
TMEM49	4&6	0.0352153	0.183284	0.321088	1.04619	1.36903	H200007677
GMFG	4&6	0.0504408	0.435217	0.573907	1.12891	1.5027	opHsV0400006165
IRF1	4&6	-0.0266551	0.0668366	0.776408	1.0856	1.06314	opHsV0400006078
CARD16	4&6	-0.0607951	0.181382	0.511141	1.22585	1.20907	H300015894
	6	0.0600274	0.183477	-0.0359232	0.00365114	-1.00775	opHsV0400011520
GAS6	6	0.151359	0.49556	0.149911	0.266222	1.24899	opHsV0400011988
	6	0.146686	0.537045	0.391986	0.397224	1.23366	opHsV0400012428
CADPS2	6	0.0291012	0.285325	-0.0532789	0.0919574	-1.1189	opHsV0400010684
LCORL	6	-0.0346193	0.288344	-0.0893677	-0.0966812	-1.06589	opHsV0400011220
	6	-0.0562118	0.048758	0.262442	0.043836	-1.1312	opHsV0400011405
	6	-0.103735	0.287562	-0.0648007	0.0919683	-1.28834	opHsV0400011268
	6	-0.287552	0.699156	0.29087	0.268021	-1.35441	opHsV0400012889
	6	-0.0671131	0.388684	0.0290609	0.287811	1.01489	opHsV0400013153
	6	-0.101498	-0.0564538	0.0817939	-0.170837	-1.1166	opHsV0400012505
MAOA	6	-0.0558842	0.428988	-0.0264341	0.113804	-1.54325	opHsV0400010335
	6	-0.114025	0.132309	0.0352082	-0.0566439	-1.50178	opHsV0400011438
	6	-0.100179	0.140029	-0.1098	-0.287852	-1.56867	opHsV0400011410
	6	-0.0837528	-0.0819402	-0.131238	-0.314544	-1.1966	opHsV0400011452
ODZ1	6	-0.161928	0.543015	0.0402402	0.186186	-1.65588	opHsV0400011392
	6	-0.14078	-0.167157	-0.039737	-0.22797	-1.52403	opHsV0400011723
Z99774.1	6	0.0605593	0.724305	0.480545	0.483253	1.09191	opHsV0400012779
	6	0.289605	-0.418401	-0.350039	-0.571786	-0.746305	opHsV0400011730
	6	-0.14241	0.0529252	-0.158209	0.00125662	-2.4028	opHsV0400012330
PRKCB	6	-0.0235257	0.213598	0.0780182	0.107594	-1.79281	opHsV0400011620
	6	-0.208092	0.584456	0.0230017	0.252903	-2.06858	opHsV0400011202
	6	0.0822633	0.529252	0.144237	-0.0576881	-1.37277	opHsV0400010502
	6	-0.106814	0.0168519	0.0633222	-0.208202	-1.30473	opHsV0400012903
FRMD4A	6	-0.0441555	0.380303	0.0235985	0.10509	-1.30599	opHsV0400010498
	6	-0.0157535	0.274088	-0.0700034	0.393307	-1.29464	opHsV0400012849
CALD1	6	-0.0474525	0.51068	0.249602	0.336448	0.953619	opHsV0400010544
	6	-0.00250917	0.197747	-0.138208	-0.222718	-1.38262	opHsV0400010710
HMGCLL1	6	-0.0558803	0.474189	-0.0364479	0.187514	-1.06709	opHsV0400012909
	6	0.0554133	0.14102	-0.0118535	0.163522	-0.994186	opHsV0400011196
	6	0.0136147	-0.0265636	-0.0906324	-0.103062	-1.19118	opHsV0400012866
ATP8A1	6	-0.167668	0.294266	-0.131765	-0.0671266	-1.32086	opHsV0400011166
	6	0.0884498	0.688278	0.238798	0.464799	-1.05237	opHsV0400011808
C1orf132	6	0.190392	0.7537	0.184922	0.370232	1.25891	opHsV0400012891
	6	-0.0691209	0.307088	0.0244323	0.147737	-1.43622	opHsV0400012917
AL645568.9	6	-0.102571	0.624927	0.0904551	0.160653	-1.15162	opHsV0400011663
	6	0.189064	0.525335	0.120505	0.214803	1.29539	opHsV0400012493
C1orf204;SLAMF8	6	-0.0377053	0.30614	0.0194914	0.0679375	-1.28133	opHsV0400012748
COL11A1	6	-0.297589	-0.19907	-0.304613	-0.412075	-1.90256	opHsV0400010619
PRC1	6	0.132562	0.329749	-0.0185406	0.0769805	-0.904477	opHsV0400005775
OPA1	6	-0.154515	0.0218914	-0.175246	-0.328681	-1.43504	H200013621
GK	6	0.188864	0.362899	1.0315	1.09089	1.25305	H300012914
AC092905.10	6	0.236233	0.539954	0.911208	0.965435	1.34547	H300003686
UNC13B	6	0.0249598	0.412937	0.173797	0.418584	-1.4197	H300004842
NUDT16	6	0.193967	0.780571	0.588066	0.765162	1.24684	H200017600
TMEM116	6	-0.0899629	0.450367	0.026532	-0.180966	-1.56549	H200001597
RPL23AP57	6	-0.107678	0.334728	0.372519	0.530959	0.946137	H300002590
ZNF334	6	-0.239435	0.394538	0.113192	0.221014	-1.56025	H300017095
AC092031.4	6	-0.144639	0.0678071	-0.434007	0.0117512	-2.23674	opHsV0400004810
HISPPD2A	6	-0.237384	0.0441636	-0.10063	-0.189863	-1.36821	opHsV0400004872
FAM114A1	6	-0.19348	0.15662	-0.339385	-0.173829	-1.20082	H200005378
	6	0.1261	0.693834	0.318215	0.429726	1.23466	opHsV0400005579
RPS17P2	6	-0.00481251	0.317386	0.180436	0.106308	1.1073	H300005976
SCRT1	6	0.0033404	-0.104601	-0.564106	-0.489138	-1.45517	opHsV0400004773
	6	-0.010066	0.233401	-0.0506855	-0.117255	-1.51806	H200000907
SRGAP1	6	0.217471	0.125001	-0.493209	-0.120276	-1.0517	H300004720
AC093849.2-2	6	-0.218008	0.11597	0.021988	-0.414408	-1.64286	H300002147
ZNF435	6	-0.0646803	0.426899	-0.0101284	0.1409	-1.08727	H200009280
C9orf86	6	0.0396294	0.701403	0.313993	0.598288	1.18274	H300022424
ZNF777	6	-0.0380903	0.0831141	-0.143129	-0.0322126	-1.67646	H300012499
NBPF7	6	-0.387968	0.251438	-0.107429	0.0357835	-1.776	opHsV0400004875
	6	-0.0121569	0.36293	0.152006	0.293171	1.01181	H300009156
OR10S1	6	-0.0507077	0.1231	-0.054599	-0.0902105	-1.14139	H300003472
OR6X1	6	-0.0515423	0.0205102	0.171137	0.00858185	-1.4638	opHsV0400001530
NCR1	6	-0.183554	0.478282	-0.128704	0.0595977	-1.86109	H200010769
FAM180A	6	0.0504108	0.0761271	-0.0317934	-0.374984	-1.10201	opHsV0400003133
GJB5	6	-0.257436	0.259364	-0.108982	0.00930187	-1.26691	H200014788
	6	-0.358877	-0.108085	-0.042174	-0.0546948	-1.51557	opHsV0400005355
	6	-0.0253593	0.101695	0.0619052	0.28593	1.00101	opHsV0400004034
ZNF567	6	0.192946	0.742692	0.329012	0.480958	1.23585	opHsV0400002876
ZDHHC9	6	0.0330243	0.101559	0.339786	-0.24342	-0.978175	opHsV0400003574
FAM154B	6	-0.151969	-0.124651	-0.520613	-0.25016	-1.28084	opHsV0400003552
KRT222P	6	0.0349648	0.24296	0.0520791	0.209904	-1.35786	opHsV0400000340
IER5L;AL158151.16-1	6	-0.212652	-1.01379	-1.03947	0.0221461	-1.41786	opHsV0400003286
ZNF788	6	-0.202449	-0.171502	-0.29165	-0.0623355	-2.07583	opHsV0400005985
GPR21;RABGAP1	6	0.0960646	0.788502	0.0527429	0.358767	1.40523	opHsV0400003288
H3F3A	6	-0.0577054	0.4828	0.877201	0.853476	1.33115	H300000748
KIR2DL1;KIR2DL3	6	-0.0045441	0.333096	0.363624	0.413816	1.00988	H300017529
LUZP2	6	0.0120656	0.439164	0.261934	0.362486	1.13658	H300001033
FOXD3	6	-0.020668	0.45183	0.466493	0.37039	0.984498	H200016347
RP3-474I12.8	6	0.103813	0.347599	-0.0516772	0.150593	1.23544	opHsV0400002829
SPDYE8P	6	-0.0130849	0.0097731	-0.134775	-0.139442	-1.18625	opHsV0400000962
GNG2	6	0.0491237	0.534646	0.996123	0.726663	1.2625	opHsV0400002928
NAP1L2	6	-0.258517	0.391359	0.00588616	-0.107359	-1.76588	opHsV0400002947
WWOX	6	0.0607387	0.416841	0.0973286	0.67525	1.11688	opHsV0400004651
KCNQ5	6	0.178864	0.793407	0.401298	0.334824	1.22243	opHsV0400004500
BRWD1	6	0.0362777	0.129619	-0.168439	-0.185211	-1.3022	opHsV0400002578
TARSL2	6	-0.228804	0.458373	-0.274845	-0.105586	-1.54208	opHsV0400002541
ARL15	6	-0.118051	0.602821	0.00157653	0.365146	-1.37148	opHsV0400002386
ANKS1B	6	0.276341	0.672748	0.22111	0.38681	1.46216	opHsV0400001784
RDH14	6	0.0399723	-0.134818	-0.132529	-0.0824837	-1.13796	H300018186
	6	0.0735481	0.589521	0.120371	-0.0233366	-1.43621	opHsV0400006121
ZNF840	6	-0.22261	0.110534	-0.339133	-0.224688	-1.35932	opHsV0400001680
NELL2	6	0.100814	0.579086	0.202748	0.427199	1.16565	opHsV0400002695
HIST2H2AC	6	0.061603	0.665585	0.425269	0.593706	1.14672	H300004414
AL355075.6-1	6	0.13055	0.542009	0.3519	0.665724	1.15594	opHsV0400001790
BLID	6	-0.125657	0.258433	-0.677113	-0.195757	-1.5646	opHsV0400001765
	6	0.392434	1.23842	0.663218	1.07049	1.9614	opHsV0400001796
	6	0.0633926	0.291748	0.0394514	0.285131	1.12795	opHsV0400002478
AC139143.1	6	0.0665607	0.862319	0.712558	0.430699	1.17637	opHsV0400001983
CACNB4	6	0.0709026	0.472895	0.0647979	0.0851981	-1.21828	opHsV0400001437
	6	0.0329573	0.152799	-0.0226867	0.0634466	-1.01241	opHsV0400001919
NOLA3	6	0.0843005	0.615779	0.372656	0.471118	1.08745	H300003763
C10orf22	6	-0.210425	0.261314	-0.135179	-0.23177	-1.48877	H200010994
AL121796.17	6	-0.0879833	0.368824	-0.105773	-0.28867	-1.77589	H300001882
DHTKD1	6	-0.026134	-0.0725692	-0.138394	-0.287429	-1.03827	H300003847
ZNF792	6	0.311444	0.747722	0.279799	0.543482	1.36826	H300001103
CYP8B1	6	0.0596544	0.223389	-0.0665227	0.0126705	-1.14131	opHsV0400001049
LYNX1	6	0.0300379	0.120807	-0.148429	0.0594114	-1.71891	opHsV0400001097
	6	-0.00674778	0.0522408	0.0557328	-0.0913624	-1.12574	H200012690
HEATR7A	6	-0.0556347	0.0217475	-0.494933	-0.400851	-1.23713	opHsV0400004791
RPL41	6	0.0411102	0.217279	0.0705461	0.240072	1.13213	opHsV0400002600
C15orf17	6	-0.0590138	0.115188	-0.0201186	-0.393035	-1.41049	opHsV0400005002
PDE4DIP	6	-0.154666	0.126169	-0.182061	-0.522666	-1.6057	opHsV0400007553
UBE2N	6	0.273523	0.696032	0.576377	0.595018	1.45969	H300004895
SAMD9L	6	-0.0352659	0.0983291	0.702928	0.867974	1.46616	H300000274
GCNT4	6	0.018169	0.39237	0.540603	-0.0287342	-1.35628	opHsV0400001239
AL139123.15	6	0.116779	0.537241	0.0113631	-0.378913	-1.59314	H300001946
AC093510.2	6	-0.123548	0.359709	0.0432776	0.0039809	-2.06244	opHsV0400001068
	6	0.0775857	0.61128	0.0896949	0.506097	1.36743	H200009658
MCTP1	6	-0.0489667	0.251031	0.556282	0.327388	-1.14271	H300017913
APITD1	6	0.0677761	0.522957	-0.154229	0.0621225	1.44828	H300014734
GPR149	6	0.104674	0.356718	0.119385	0.32339	-1.24314	opHsV0400000834
FER1L6	6	-0.131178	0.152367	-0.189331	-0.425551	-1.32894	H200020696
ZNHIT2	6	-0.00733837	0.222569	0.00606876	0.0567787	-1.00748	opHsV0400000895
AC104665.2	6	-0.361313	0.0437764	-0.00693305	-0.282436	-1.46525	opHsV0400000849
AC110080.2-4	6	-0.0549248	0.305554	-0.0382127	0.249506	-1.4912	H300002314
	6	0.0315046	0.36157	0.738833	0.731575	1.19349	opHsV0400000872
GPR64	6	-0.0101	0.251875	-0.259514	-0.127544	-1.2074	opHsV0400005096
C2orf70	6	0.141583	0.39518	0.217913	0.452405	1.2041	opHsV0400001850
AGR3	6	-0.0751518	0.479429	0.0292861	0.0176912	-1.52807	H300007814
	6	-0.015819	0.0813753	-0.0843049	0.0814166	-1.2008	H300001822
TUBB4Q	6	0.19021	-0.32075	0.483114	0.477087	-1.91643	H300004924
ZNF738	6	0.150398	1.00224	0.898531	0.474418	1.35333	opHsV0400000903
LRRC48	6	-0.131588	0.325547	0.0126768	0.110805	-1.1908	H200007384
AC108671.5	6	-0.105894	0.454265	0.0771934	0.345752	-1.53578	H300002525
TIGD1;AC092165.4	6	-0.177721	0.0950616	-0.0375307	-0.325842	-1.18899	H200021092
NLRP5	6	-0.00879516	0.338124	0.0749049	-0.050469	-2.14481	H300002570
TRBα	6	0.126715	0.682201	0.123252	0.284067	1.40889	H300000762
AC073264.5-1	6	-0.124311	0.350595	-0.048447	-0.009719	-1.33364	H300008794
C8orf39;RBM12B	6	-0.0269592	0.294845	0.33237	0.453853	1.03901	H200014520
OTUD3	6	-0.00771432	0.485912	0.106955	0.11909	-1.04035	H200003820
IL1RAPL1	6	-0.0505161	0.398999	0.0598613	0.0456665	1.00928	H300009838
COL4A3	6	0.0678129	0.163451	0.137892	1.01097	1.07188	opHsV0400001473
	6	-0.0723926	0.405763	0.281635	0.0519839	1.10644	H300002923
TXNDC2	6	-0.185567	0.556927	0.0447999	0.275175	-1.81446	opHsV0400005039
KIAA1143	6	0.009958	0.556313	0.299857	0.345894	1.24709	opHsV0400006379
ANKS3	6	0.127652	0.639256	0.253082	0.417143	1.16323	H200010421
	6	-0.0694199	0.136975	0.138357	0.0669906	-1.66753	opHsV0400000716
C16orf55	6	-0.0187319	0.0853502	-0.0682801	-0.0184018	-1.49834	H200007844
VKORC1	6	-0.00697369	-0.0124947	0.302259	1.04954	0.46725	opHsV0400001166
MYO5B	6	-0.0622296	0.141385	-0.255879	-0.117268	-1.0905	opHsV0400009047
C15orf39	6	-0.0048266	0.224278	0.0393535	-0.140182	-1.04874	H300022441
PKD1L2	6	-0.26624	0.182355	-0.250891	0.0045969	-2.08202	H300001921
CENPN	6	-0.0283189	0.3516	0.16082	0.185725	0.978718	H300021066
SYNPO2L	6	-0.137368	0.0606463	-0.472354	-0.107403	-1.33565	H200015066
GHITM	6	0.0574135	0.292254	0.0404962	0.0452233	-1.48861	H200008593
BEND7	6	-0.0936198	0.140719	-0.00887585	0.192666	-1.31582	H300021008
GJB2	6	0.0717138	0.27278	-0.222509	0.0190127	-1.25715	opHsV0400000655
	6	0.0530281	0.672243	0.453063	0.575318	1.30673	H300008369
	6	-0.151968	0.184954	-0.375762	-0.192383	-1.41575	H300002302
C8orf34	6	0.066555	0.0794242	0.00791152	-0.198711	-0.994991	H200002202
PRKACG	6	0.000205146	0.466778	0.472504	0.445813	1.24801	opHsV0400000644
DIRAS2	6	-0.00620328	0.465324	0.166768	0.466961	1.11517	H300001992
SNAPC3	6	0.100579	0.530035	0.243993	0.43571	1.39425	opHsV0400005608
OSR2	6	0.015387	0.379841	0.157534	0.415162	1.11119	H300009117
NOS3;ATG9B	6	-0.0630178	0.477693	0.401067	0.441162	0.970492	H300001571
CASP3	6	-0.03665	0.260878	0.104172	0.242047	-1.06011	H300016389
RHOBTB3	6	0.000326845	0.702572	0.482754	0.494528	1.37323	H200001910
FBXO8	6	0.0485345	0.514173	0.0427837	0.270221	1.21404	H200006342
ADAD1	6	-0.0915565	0.129372	-0.278743	-0.172097	-1.28181	H200012274
GRIK3	6	-0.0278391	0.181225	-0.150067	-0.00267394	-1.06904	H200000607
LRRC2	6	0.0491323	0.349976	-0.0223864	0.267986	1.05259	H200015289
PPBP	6	0.00789648	0.248748	0.166975	0.860766	1.06817	H200000549
AIM2	6	0.0828795	0.399465	0.719208	0.74492	1.16668	H200011351
MNDA	6	0.131364	0.252747	0.667854	0.758577	1.20711	H200013910
EIF4E3	6	0.0298916	0.232234	0.501887	0.856394	1.23615	opHsV0400000601
HIPK1	6	-0.041348	0.0819791	-0.135373	-0.328682	-1.12966	H300017147
SGK493	6	0.0692311	0.382455	0.266268	0.467637	1.11681	H200001879
SNED1;MTERFD2	6	-0.0668856	0.476608	0.0140914	0.216949	1.0148	H300011065
C1orf125	6	-0.166404	0.310011	0.229933	0.177916	-1.66403	H200016516
ZNF75A	6	0.18128	0.34191	-0.376144	-0.00772783	-1.26873	H200004985
ZBTB7B	6	-0.125749	0.10588	-0.0170726	-0.0742941	-1.18917	H200007412
GART	6	0.225274	0.358309	0.0726821	-0.095445	-1.15731	opHsV0400005760
DIP	6	-0.0499056	0.254454	-0.0235679	0.189723	1.04846	H300012723
MUM1L1	6	-0.0938101	0.0156236	-0.232206	-0.256645	-1.45388	H200001923
FUK	6	0.0612678	0.317355	0.0981122	-0.0518404	-0.962827	H200001521
COG8;COG8	6	0.0932397	0.580091	0.579078	0.562632	1.28323	H300017837
NMNAT2	6	-0.250351	0.166692	0.0304696	-0.0483987	-1.36865	H200007305
EXOG	6	0.00860034	0.418137	-0.0772352	0.0233234	-1.83437	H200016563
AQP7	6	-0.130939	0.301471	0.0977491	0.0953646	-1.64406	opHsV0400002172
EEF1A1	6	-0.066269	0.185245	-0.20592	-0.123106	-1.1785	H200008511
CYLC2	6	-0.106061	0.194977	-0.0683579	-0.289701	-1.23288	opHsV0400003108
CCDC144A;CCDC144B	6	-0.00522049	0.416182	-0.0305416	0.248454	-1.74919	opHsV0400000505
NRGN	6	0.165623	0.524146	0.130438	0.227627	1.33966	H200003708
DDAH1	6	0.0265142	0.584754	0.139709	0.463931	1.22208	opHsV0400000496
MED21	6	-0.317978	0.262727	0.0619695	-0.188438	-1.71001	H200008877
SLC16A12	6	-0.257349	0.0129107	-0.151297	-0.0943707	-1.34395	H300000621
PSTPIP2	6	-0.0551908	-0.104357	0.121581	0.714149	1.0533	H300016898
RABGAP1L	6	-0.0074971	0.401837	0.087693	0.0292669	1.01925	H300022896
TDO2	6	-0.133797	0.206582	0.0493428	0.0970415	-1.30398	H200014210
SPINT4	6	0.111225	0.525932	0.217794	0.527881	1.29677	H300009379
FADS1	6	-0.000960138	0.311634	0.0527963	0.090413	1.03271	H200013052
INA	6	0.132811	0.694323	0.39281	0.556739	1.33346	H200006335
GC	6	0.0166888	0.368594	-0.0173477	0.166785	1.06059	H300003645
KLHL23	6	-0.0218673	-0.0247364	0.0570951	0.0225738	-1.33692	H200014178
SCRN3	6	-0.0725831	0.235107	0.11353	-0.275408	-2.04469	H200002957
PK4P;AC005042.2	6	0.0585709	0.49249	0.383176	0.292253	1.10482	H300001262
ILF2	6	0.0336803	0.548322	0.446266	0.366682	1.03765	H200006010
SYT14	6	-0.0204155	0.31917	-0.119484	0.110323	-1.49752	H300002968
CREG1	6	0.0863558	0.189301	0.566655	1.03647	1.19258	H200001091
C1orf162	6	0.0499737	0.0216917	0.480435	0.518767	1.10483	H300003224
RPS11P5;GOLGA3	6	0.236487	0.763248	0.566086	0.83459	1.4556	H200008620
COL6A2	6	-0.00867277	0.482261	0.261712	0.520424	1.1353	opHsV0400000698
AC130686.6	6	-0.102532	0.270224	0.266729	-0.100074	-1.66658	H200015019
FAM59A	6	-0.039859	-0.0212312	-0.0134	-0.169365	-1.48468	H200002177
CCDC45	6	-0.245475	0.00763432	-0.265814	-0.0417538	-1.71862	H200013167
IGSF6;METTL9	6	0.0488685	0.396507	0.580786	0.741229	1.10454	H200013157
PCSK6	6	-0.16673	0.127579	-0.0368088	0.051283	-1.35261	opHsV0400002300
TSSK4	6	0.0713295	0.38185	0.3228	0.317773	1.07959	H300009289
INTS12	6	0.246296	0.778101	0.536514	0.608657	1.46337	H200003625
PLA2G12B	6	-0.0509055	0.371578	0.216691	0.337808	-1.14884	H200019382
GTF2B	6	-0.00547213	0.365332	0.73906	0.720326	1.08164	H200016456
ITPKA	6	0.13249	0.400778	0.139463	0.445257	1.15245	H200000669
ARHGAP20	6	-0.121494	0.200608	-0.449717	0.0816687	-1.89801	H200001162
CNPY3;AL353716.18	6	-0.0338559	0.399175	0.449395	0.415638	1.03923	H300022819
LY75	6	0.00802517	0.287095	0.0861679	0.15307	1.12	H300003228
C9orf61	6	-0.196607	0.116944	-0.0267453	-0.427851	-1.44751	H300014241
TICAM2	6	0.034334	0.40126	0.299285	0.372457	1.17067	H300008068
KLRC1	6	-0.0369703	0.520914	0.223064	0.521657	-1.1612	H200005914
MEN1	6	0.0583498	0.73769	0.314542	0.313275	1.27286	H300011720
RNF17	6	-0.0128133	0.385462	0.271325	0.0321359	1.05826	H300019327
ALOX5AP	6	0.160063	0.236135	0.45585	0.897571	1.33948	H200011059
CRP	6	0.335092	0.925347	0.364051	0.552262	1.35146	opHsV0400000224
C18orf2	6	0.0160069	0.264011	-0.0521449	-0.0983109	-1.38717	opHsV0400000384
RPL27	6	-0.0161528	0.521889	0.633369	0.454205	1.04037	opHsV0400000214
SAG	6	-2.10868e-05	0.521036	0.22186	0.37639	1.32258	opHsV0400000205
ACE2	6	-0.194956	0.172006	-0.0320643	-0.191568	-1.50165	H300017240
SAT1	6	0.0608395	0.254299	0.432485	0.724217	1.20141	opHsV0400003760
FAM64A	6	-0.0652715	0.299525	-0.0978164	-0.113559	-1.16664	H200007186
CGNL1	6	0.0811393	0.260271	-0.0491755	0.0624056	-0.968314	H200001888
TNFSF5IP1	6	-0.0110279	0.0811725	0.255561	0.0416056	-1.02192	H300019649
TNFRSF19	6	-0.105076	0.266934	0.110623	0.146755	-1.88591	H300004850
CITED1	6	0.0146156	0.443414	0.0553707	0.320879	-1.43854	H200004484
CD93	6	0.101872	0.318943	0.851229	1.08522	1.13155	H200010780
C1orf61	6	-0.0703556	0.372163	0.16172	0.0929837	-1.20694	H200019004
NRN1	6	0.116221	0.546252	-0.244776	0.390602	1.2245	H300012375
GPSM2	6	-0.195032	0.487719	-0.0549278	-0.0109093	0.892532	H200017259
CSTA	6	-0.0119425	0.423919	0.318639	0.576074	1.13628	H200000649
MLANA	6	-0.00291008	0.423554	0.0490651	0.106821	-1.34046	H200013931
PROX2	6	0.0587824	0.252744	-0.128076	0.132536	1.13114	H200016888
ELL2	6	0.0952475	0.410225	0.331905	0.564414	1.14386	H200008131
AC000403.1	6	0.0806118	0.439127	0.294952	0.489817	1.2023	opHsV0400000132
MYL12B	6	-0.0488619	0.467602	0.552998	0.520278	1.33259	H200008415
ANKRD13C;SFRS11	6	-0.246961	0.222698	-0.0627845	-0.0818135	-1.48075	H200003173
JARID1B	6	-0.145033	-0.225563	-0.115336	-0.192173	-1.42718	H200013392
CRYZ	6	-0.0286646	0.225949	-0.399016	-0.190981	-1.25047	H200007005
COQ10B	6	0.121788	-0.085884	-0.270295	-0.18484	-1.55067	H200009419
EFEMP1	6	0.135544	0.519927	0.0345782	0.395133	1.20662	H200006265
RTKN	6	-0.0474909	0.292029	0.0551686	0.247142	1.1089	H300018904
TBX18	6	0.0281803	0.191637	-0.314284	-0.0894318	-1.36435	opHsV0400002000
QKI	6	0.0110772	0.165511	0.0604621	0.5322	1.03062	H300020335
SOD2	6	0.180957	0.32399	1.06729	1.13171	1.23576	H200018923
GPR133	6	-0.0119758	0.292041	-0.352863	-0.0436547	-1.20987	opHsV0400000285
EXPH5	6	-0.00898181	0.209465	-0.0540512	-0.367482	-1.26408	H200013281
TBC1D19	6	0.00440656	0.298205	0.100523	-0.0593159	-1.06674	H200004122
DHX15	6	-0.171006	0.294362	0.0145279	-0.063112	-1.4185	H300018203
CCDC6	6	-0.0241788	0.324017	-0.383734	0.0204407	-1.1981	H300015969
MAP3K8	6	0.0316758	0.251667	-0.0771118	0.124164	-1.49466	H200010074
RBM28	6	-0.0753445	0.427023	-0.171679	-0.122701	0.962625	H200017033
ATP5SL	6	-0.249458	0.455694	0.12765	0.40756	-2.02756	H300013930
BCKDK	6	-0.0160971	0.19915	0.148185	0.194782	-1.11052	H200002920
FAM38A	6	0.00309033	0.00510216	0.00158215	-0.00595209	-1.23061	opHsV0400001420
TSNAXIP1	6	0.129804	0.655242	0.0439312	0.0906826	-1.42119	H200013676
KIAA0564	6	0.102109	0.245478	-0.24549	0.0624244	-1.01912	H200013761
ST8SIA5	6	0.0989462	0.589374	0.492298	0.47005	1.17262	H200003225
PROCR	6	-0.0042758	0.238787	0.0954066	0.149609	1.01924	H200006932
CYTSA;ADORA2A	6	-0.075772	0.313151	-0.17393	-0.00413519	-1.21692	H200000931
	6	0.232048	0.693819	0.443155	0.693147	1.52894	H300017417
MED15	6	0.0451623	-0.0996856	-0.0146592	-0.108936	-1.65355	H200001665
C19orf21	6	0.194376	0.542785	0.227658	0.369429	1.38394	H200005754
LST1;LST1;LST1	6	0.256583	0.575186	0.304697	0.578426	1.34294	opHsV0400004739
HIVEP1	6	0.0795916	0.515873	0.209503	0.206399	1.16025	H200000081
DHPS	6	0.155553	0.794754	0.322924	0.571012	1.15731	H300012451
ARHGAP28	6	-0.142833	-0.0155131	-0.447265	-0.266414	-1.71718	H300012425
HSD17B2	6	0.0971065	0.38953	0.0285735	0.0680732	-1.04562	H200014031
SNX10	6	-0.0380811	0.171006	0.575002	0.810923	1.01826	H200011433
OXCT1	6	0.0844508	0.4579	0.0562101	0.163674	-1.21462	H200008277
ZCCHC6	6	0.164151	0.287511	0.623433	0.670209	1.30193	H300019212
OPRK1	6	-0.0248948	0.302027	0.0900791	0.00466967	-1.12567	H200010325
FYB	6	-0.00847567	0.367719	0.711463	0.864538	1.3306	H300015777
PCDHGA12	6	-0.00946606	0.104455	-0.2457	0.0411995	-1.16535	H200017819
KCNN2	6	-0.0694011	0.340731	-0.260602	-0.0974313	-1.32148	H200010863
ADCYAP1R1	6	-0.0290133	0.31331	-0.101093	0.100026	-1.75204	H200000916
TTC38	6	0.202229	0.323435	-4.19617e-05	0.357059	-1.33381	H200002451
TRHDE	6	0.0568931	0.429559	-0.318137	0.0341167	-1.48133	H200001243
PHRF1	6	0.0646254	0.541541	0.374562	0.297383	1.15696	H300000076
MAPK6;PKHD1L1	6	-0.0688094	0.230667	0.162548	0.00665326	-1.64882	H200016772
PTPRU	6	-0.0500039	0.34669	0.218565	0.370865	0.963145	H300018477
RPS17P5	6	-0.140936	0.303328	0.258629	0.077798	0.912539	H300008440
CCDC85A	6	-0.155331	0.461906	0.0440695	-0.10539	-2.35987	H200008693
CYP46A1	6	-0.0435384	0.527881	0.605234	0.518912	1.10914	H200003480
UHRF1;PDE3A	6	0.0735068	0.550067	0.441347	0.548188	1.18901	H200011551
IFNGR1	6	-0.0123439	0.26761	0.594514	0.795157	1.13036	H200008474
SERPINB1	6	0.0173084	0.157452	0.43347	0.937379	1.16736	H200008677
BRCA1	6	0.00834301	0.089185	0.111346	0.118369	-1.18175	opHsV0400005364
HHATL	6	-0.0390547	0.333053	0.0748008	0.0810408	-1.44271	H200003779
KRT33A	6	-0.0759642	-0.0776769	-0.0813289	-0.16399	-1.31152	H300003512
ST7	6	0.132241	0.27192	0.0436964	0.508022	1.14276	H300020013
	6	0.150201	0.317421	-0.0471816	-0.0102439	-1.47182	opHsV0400013240
	6	0.0391097	0.50663	0.225596	0.284824	-1.0913	X56062_80
	6	0.129454	0.249775	0.0304812	0.195106	-1.32986	Rn_Control_06
	6	-0.118357	0.186081	0.120488	0.119787	-1.2079	Rn_Control_05
AVL9	6	-0.406399	0.0442328	-0.138227	-0.0869781	-1.93207	opHsV0400010202
RP11-262H14.10	6	-0.026422	0.452794	-0.0910495	0.114885	-1.56215	opHsV0400010068
	6	-0.0217963	0.462851	0.158847	0.385582	-1.19294	opHsV0400010064
	6	-0.0318576	-0.0292326	-0.212022	-0.184528	-1.52215	opHsV0400009941
	6	-0.0524689	0.432969	0.301588	0.254084	-1.44494	opHsV0400009827
	6	-0.120587	0.15498	0.0804266	0.184955	-1.44304	opHsV0400009811
	6	-0.0866323	0.283208	-0.0948671	0.224991	-1.28999	opHsV0400009793
AL133216.10-2	6	0.00792159	0.34898	-0.0735886	0.0856673	-1.23116	opHsV0400009770
	6	-0.112188	0.217886	-0.0884091	-0.0608857	-1.31036	opHsV0400009764
	6	-0.102973	0.298864	0.0187242	-0.0641888	-1.93954	opHsV0400009716
	6	0.0179164	0.305785	0.119445	0.12984	1.04386	opHsV0400009668
	6	0.0655806	0.383247	0.191973	-0.0696266	-1.41299	opHsV0400009561
	6	0.0302188	0.107022	0.0296124	0.384162	1.07391	opHsV0400009509
	6	-0.177761	-0.116404	-0.395585	-0.438695	-1.75132	opHsV0400009497
SLC25A5P7	6	-0.0607035	0.294948	0.177041	0.136717	-1.36479	opHsV0400009474
	6	0.0445585	0.608895	0.426098	0.452079	1.04984	opHsV0400009404
PCBP3	6	0.021378	0.452514	0.263953	0.350424	-1.03118	opHsV0400009335
S100A10	6	0.0806512	0.157686	-0.0921125	0.0329242	-1.18711	opHsV0400009309
	6	0.015389	0.297233	-0.270696	0.0595298	-1.04048	opHsV0400009262
	6	-0.0563085	0.676033	0.117906	0.368476	-1.31874	opHsV0400009177
	6	-0.0152341	0.286683	-0.108729	0.284934	-1.56748	opHsV0400009176
	6	-0.45584	0.117062	-0.364416	-0.2626	-1.76745	opHsV0400009063
	6	-0.0083411	0.315817	0.135296	0.105307	-1.35908	opHsV0400008699
	6	-0.153627	0.379947	-0.07512	0.0229315	-2.35241	opHsV0400008635
RAI14	6	-0.0793929	0.622658	0.205247	0.326174	1.00154	opHsV0400008619
	6	-0.125731	0.420587	0.00164631	0.0663547	-2.16327	opHsV0400008611
C3orf47	6	0.0602967	0.232808	0.0611958	0.12126	-1.25343	opHsV0400008588
	6	-0.0473829	0.253355	0.0287706	0.0510249	-1.19041	opHsV0400008585
	6	-0.0547174	-0.0207085	-0.397486	-0.315124	-1.5154	opHsV0400008462
	6	-0.037705	0.0905948	-0.162369	-0.355565	-1.12753	opHsV0400008415
IGFL2	6	0.216608	0.362129	0.129838	0.149819	-1.10098	opHsV0400008330
AC012618.7;ZNF44	6	-0.0789065	0.396267	-0.0849141	-0.119271	-1.48604	opHsV0400008232
	6	-0.196613	-0.0898602	-0.49668	-0.377077	-1.95661	opHsV0400008133
	6	-0.0675777	0.142996	-0.0282595	-0.129141	-1.32081	opHsV0400008003
	6	-0.0465499	0.41397	0.0335498	0.0811848	0.98467	opHsV0400007987
	6	0.172427	0.64877	0.377103	0.440363	1.35556	opHsV0400007942
	6	0.0268732	0.382432	-0.243116	0.00364733	-1.07163	opHsV0400007849
	6	-0.0976588	0.446084	0.0232313	0.00542275	-1.63565	opHsV0400007841
	6	-0.0399136	0.302259	0.109041	0.0112716	-1.62017	opHsV0400007835
	6	-0.0276173	0.206633	-0.284727	-0.199958	-1.23895	opHsV0400007705
TBX20	6	0.0167747	0.573224	0.260149	0.543409	1.20975	opHsV0400007672
	6	-0.252865	-0.0443623	0.036777	-0.197058	-1.33357	opHsV0400007593
	6	0.0205545	0.109566	-0.0236281	-0.119158	-1.10732	opHsV0400007333
	6	0.119232	0.360998	0.0981101	0.138324	-0.975885	opHsV0400007239
	6	-0.257624	0.171783	-0.151949	-0.280621	-1.29625	opHsV0400007217
	6	0.179185	0.607655	0.353159	0.575631	1.3935	opHsV0400007161
PCDHGA2	6	-0.0403033	0.165136	-0.197749	-0.171872	-1.09699	opHsV0400006975
RPS8;SNORD55	6	-0.063583	0.205694	-0.301386	-0.326579	-1.31037	opHsV0400006943
SUMO1	6	-0.134545	0.281338	0.0117391	-0.0418564	-1.26809	opHsV0400006010
ANKRD34B	6	-0.367074	0.0709695	-0.420319	-0.0797768	-2.12162	opHsV0400006003
AC008413.7	6	-0.0686541	0.24736	-0.281315	-0.117015	-1.45706	opHsV0400005999
RAET1G	6	-0.155977	-0.0336984	-0.0313044	-0.0918246	-2.34036	opHsV0400005956
AC096670.1	6	0.0967031	0.512459	0.0496017	0.0220501	-1.52402	opHsV0400005943
	6	-0.114523	0.275989	-0.107127	0.072313	-1.15608	opHsV0400001334_70
	6	-0.0872543	0.294983	-0.0689949	-0.0427292	-2.07884	opHsV0400000662_90
	6	0.0148602	0.262308	-0.0390926	-0.159316	-1.95771	NC_000964_yacK
	6	0.00411023	0.371148	0.212703	0.118102	-1.14559	NC_000964_yabQ
	6	0.0267471	-0.223807	0.031331	0.0884141	-1.13647	M2NC000010
AC114273.2;HSH2D	6	-0.12316	0.380784	-0.129255	0.135247	1.23479	H300016690
AC008060.7	6	-0.0969891	-0.0402316	0.125446	0.15121	-1.18576	H300001981
	6	-0.0656454	-0.0125585	-0.0169733	-0.436959	-1.76103	H2NC000005
	6	-0.0527758	0.1097	-0.00454458	0.134521	-1.50173	H2NC000003
	6	-0.0262156	0.180202	0.0398957	-0.0937642	-1.11982	H200019745
	6	-0.0680179	0.388286	-0.0594284	-0.252571	-1.76944	H200013062
SAMD13	6	0.0936804	0.166821	-0.0816827	0.106018	-1.19755	H200011349
	6	0.201247	0.606328	0.019266	0.396339	1.2421	H200007830_90
	6	-0.0179643	0.390056	-0.015087	0.0658121	-1.33338	H200004458
	6	-0.0821454	0.512567	-0.00445631	0.148221	-1.89788	H200000285_60
	6	-0.187655	0.276902	0.0418511	0.034114	-1.18904	ATU91966_70
	6	-0.0778336	0.0928969	0.00325505	-0.214155	-1.13309	Alien9_70
	6	0.0215281	0.0989445	-0.0939413	0.131518	-1.23755	Alien5_60
	6	-0.41727	0.179452	-0.0416412	-0.208103	-1.68142	Alien1_80
	6	0.0321407	0.183922	0.563951	0.0892021	-1.03568	AF191028
	6	0.079864	0.235644	-0.403506	-0.0273885	-1.29927	AF159801_70

## Sheet: S1 (C)
Supplementary Information S1 (C)
All Significant Entities for T478 Dataset (Fold Change > 2.0) following Cluster Order (read top to bottom for left to right - from Figure 1 )								= Fold change > 1.5
								= Fold change < -1.5
OLIGO_ID	GENE_SYMBOL	FC [1] vs [0]	Regulation [1] vs [0]	FC [2] vs [0]	Regulation [2] vs [0]	FC [4] vs [0]	Regulation [4] vs [0]	FC [6] vs [0]	Regulation [6] vs [0]	Cluster Number
H300012616	ANPEP	3.0164	up	-2.47132	down	-8.65095	down	2.22784	up	1a
opHsV0400012919	DGCR14	1.03899	up	-3.40951	down	-9.41917	down	2.48091	up	1a
H200006006	RNH1	1.11634	up	-4.16444	down	-13.8416	down	2.57861	up	1a
H200001779	BEST3	1.13861	up	-2.53371	down	-1.59182	down	1.03147	up	1b
H200001734	PGRMC2	1.39192	up	-1.91861	down	-2.26056	down	1.14461	up	1b
H300020596	ALS2CR11	1.01093	up	-2.34984	down	-2.67194	down	1.25535	up	1b
H200005301	AC073517.6	1.2986	up	-2.27824	down	-2.52105	down	1.28558	up	1b
opHsV0400011730		-1.63354	down	-1.55794	down	-1.81679	down	-2.05041	down	1b
H200003738	LNX2	-1.30162	down	-1.42923	down	-2.25866	down	-1.96357	down	1b
H300005444	AC146944.1-3	1.01266	up	-1.14391	down	-2.15874	down	1.05791	up	1b
opHsV0400000606		-1.17233	down	1.09174	up	-2.03875	down	-1.59597	down	1b
opHsV0400011951	ARHGAP26	1.04769	up	1.07594	up	-2.13929	down	-1.22816	down	1b
H300012598		-1.01467	down	-1.29209	down	-2.09174	down	-1.12671	down	1b
H200008693	CCDC85A	1.53393	up	1.14822	up	1.03522	up	-4.60928	down	1c
opHsV0400008635		1.44751	up	1.05593	up	1.13018	up	-4.59091	down	1c
H300002570	NLRP5	1.27184	up	1.05973	up	-1.02931	down	-4.39545	down	1c
opHsV0400001068	AC093510.2	1.3979	up	1.12259	up	1.09242	up	-3.83411	down	1c
opHsV0400008611		1.46035	up	1.09231	up	1.14241	up	-4.10546	down	1c
H200002957	SCRN3	1.23772	up	1.13769	up	-1.15095	down	-3.92341	down	1c
NC_000964_yacK		1.18711	up	-1.03811	down	-1.12832	down	-3.92467	down	1c
opHsV0400009716		1.32119	up	1.08801	up	1.02725	up	-3.5716	down	1c
opHsV0400000662_90		1.30336	up	1.01274	up	1.03134	up	-3.97674	down	1c
opHsV0400012330		1.14499	up	-1.01101	down	1.10471	up	-4.7912	down	1c
opHsV0400005956	RAET1G	1.08845	up	1.09026	up	1.04547	up	-4.54533	down	1c
H200001162	ARHGAP20	1.25015	up	-1.25547	down	1.15122	up	-3.42597	down	1c
opHsV0400005985	ZNF788	1.02168	up	-1.06378	down	1.10199	up	-3.66391	down	1c
opHsV0400004810	AC092031.4	1.15865	up	-1.2221	down	1.1145	up	-4.26369	down	1c
H300001921	PKD1L2	1.36471	up	1.0107	up	1.20651	up	-3.52049	down	1c
opHsV0400006003	ANKRD34B	1.35477	up	-1.0376	down	1.22035	up	-3.3742	down	1c
H200013931	MLANA	1.34394	up	1.03668	up	1.07903	up	-2.52722	down	1c
opHsV0400010498	FRMD4A	1.34207	up	1.04808	up	1.10899	up	-2.398	down	1c
H200004458		1.32686	up	1.002	up	1.05979	up	-2.48874	down	1c
opHsV0400001437	CACNB4	1.32133	up	-1.00424	down	1.00996	up	-2.4439	down	1c
H200008277	OXCT1	1.29545	up	-1.01977	down	1.05645	up	-2.46071	down	1c
opHsV0400008588	C3orf47	1.12702	up	1.00062	up	1.04316	up	-2.48583	down	1c
opHsV0400000340	KRT222P	1.15508	up	1.01193	up	1.12892	up	-2.62592	down	1c
Rn_Control_06		1.08698	up	-1.07101	down	1.04656	up	-2.74977	down	1c
opHsV0400009474	SLC25A5P7	1.27956	up	1.17915	up	1.14665	up	-2.46928	down	1c
opHsV0400008699		1.25193	up	1.10469	up	1.08196	up	-2.55043	down	1c
opHsV0400012917		1.29793	up	1.06699	up	1.1622	up	-2.57952	down	1c
H200003779	HHATL	1.29424	up	1.08212	up	1.08681	up	-2.64571	down	1c
opHsV0400009827		1.40001	up	1.27815	up	1.23675	up	-2.62528	down	1c
H300002525	AC108671.5	1.47443	up	1.13531	up	1.3676	up	-2.69426	down	1c
H300004842	UNC13B	1.30856	up	1.10868	up	1.31369	up	-2.72199	down	1c
H200004484	CITED1	1.34611	up	1.02865	up	1.2365	up	-2.73806	down	1c
opHsV0400012849		1.22251	up	-1.03832	down	1.32782	up	-2.42651	down	1c
opHsV0400000834	GPR149	1.19089	up	1.01025	up	1.1637	up	-2.54526	down	1c
H200002451	TTC38	1.08764	up	-1.15051	down	1.11329	up	-2.89997	down	1c
H300001946	AL139123.15	1.33836	up	-1.0758	down	-1.41	down	-3.27143	down	1c
H300001882	AL121796.17	1.3725	up	-1.01241	down	-1.14925	down	-3.22188	down	1c
H200013062		1.37202	up	1.00597	up	-1.13646	down	-3.2522	down	1c
opHsV0400009561		1.24631	up	1.09156	up	-1.09825	down	-2.78672	down	1c
H200013676	TSNAXIP1	1.43937	up	-1.06133	down	-1.02749	down	-2.9302	down	1c
opHsV0400005943	AC096670.1	1.334	up	-1.03319	down	-1.05311	down	-3.07529	down	1c
opHsV0400010502		1.36319	up	1.04389	up	-1.10187	down	-2.74162	down	1c
opHsV0400006121		1.42996	up	1.03299	up	-1.06946	down	-2.84763	down	1c
H300002314	AC110080.2-4	1.28385	up	1.01165	up	1.23493	up	-2.70621	down	1c
opHsV0400009176		1.23278	up	-1.06695	down	1.23129	up	-2.93274	down	1c
H300002968	SYT14	1.26539	up	-1.07108	down	1.09485	up	-2.7839	down	1c
H200010074	MAP3K8	1.16473	up	-1.07832	down	1.06621	up	-2.88054	down	1c
H200000907		1.18383	up	-1.02856	down	-1.07713	down	-2.84415	down	1c
opHsV0400000384	C18orf2	1.18756	up	-1.04837	down	-1.08246	down	-2.64484	down	1c
H200008593	GHITM	1.17678	up	-1.0118	down	-1.00849	down	-2.92011	down	1c
opHsV0400013240		1.12289	up	-1.14662	down	-1.11763	down	-3.07807	down	1c
H200001597	TMEM116	1.4543	up	1.0841	up	-1.06511	down	-2.78084	down	1c
opHsV0400008232	AC012618.7	1.39009	up	-1.00417	down	-1.02837	down	-2.6521	down	1c
opHsV0400010335	MAOA	1.39946	up	1.02062	up	1.12482	up	-2.80377	down	1c
opHsV0400010068	RP11-262H14.10	1.39399	up	-1.04581	down	1.1029	up	-2.89935	down	1c
H300007814	AGR3	1.46874	up	1.07508	up	1.06647	up	-2.73762	down	1c
opHsV0400007841		1.45775	up	1.08741	up	1.07407	up	-2.9039	down	1c
opHsV0400011202		1.73213	up	1.17372	up	1.37649	up	-3.63129	down	1c
H300013930	ATP5SL	1.63032	up	1.29874	up	1.57682	up	-3.42975	down	1c
H200010769	NCR1	1.5821	up	1.03875	up	1.18358	up	-3.1988	down	1c
H200000285_60		1.51017	up	1.05533	up	1.17313	up	-3.52038	down	1c
opHsV0400000505	CCDC144A	1.33923	up	-1.01771	down	1.19224	up	-3.34955	down	1c
H200016563	EXOG	1.32826	up	-1.0613	down	1.01026	up	-3.58748	down	1c
H200000916	ADCYAP1R1	1.2678	up	-1.05123	down	1.09356	up	-3.30128	down	1c
H300017095	ZNF334	1.55183	up	1.27688	up	1.37597	up	-2.49808	down	1c
H200016516	C1orf125	1.39128	up	1.31616	up	1.26955	up	-2.82378	down	1c
opHsV0400011392	ODZ1	1.63008	up	1.15043	up	1.2729	up	-2.8166	down	1c
opHsV0400005039	TXNDC2	1.67307	up	1.17313	up	1.37625	up	-3.09275	down	1c
opHsV0400009063		1.48751	up	1.06542	up	1.14333	up	-2.48218	down	1c
H200013167	CCDC45	1.19177	up	-1.0142	down	1.15167	up	-2.77626	down	1c
opHsV0400010202	AVL9	1.36664	up	1.20428	up	1.24783	up	-2.8792	down	1c
H200008877	MED21	1.49558	up	1.30129	up	1.09394	up	-2.62448	down	1c
Alien1_80		1.51228	up	1.2974	up	1.15602	up	-2.40185	down	1c
opHsV0400004875	NBPF7	1.55769	up	1.21465	up	1.34141	up	-2.61721	down	1c
opHsV0400002947	NAP1L2	1.56903	up	1.20114	up	1.11046	up	-2.84289	down	1c
H300004924	TUBB4Q	-1.425	down	1.2251	up	1.22	up	-4.30688	down	1c
H200001665	MED15	-1.10561	down	-1.04234	down	-1.11273	down	-3.24612	down	1c
H300012499	ZNF777	1.08764	up	-1.07552	down	1.00408	up	-3.11314	down	1c
opHsV0400001097	LYNX1	1.06494	up	-1.13168	down	1.02057	up	-3.36113	down	1c
opHsV0400009811		1.21047	up	1.14951	up	1.23588	up	-2.50092	down	1c
H2NC000003		1.11921	up	1.034	up	1.13863	up	-2.7301	down	1c
opHsV0400001530	OR6X1	1.05121	up	1.1669	up	1.04256	up	-2.66154	down	1c
opHsV0400011438		1.18619	up	1.10898	up	1.04058	up	-2.6167	down	1c
H200007844	C16orf55	1.07481	up	-1.03494	down	1.00023	up	-2.78873	down	1c
opHsV0400011620	PRKCB	1.17864	up	1.07292	up	1.09514	up	-3.40885	down	1c
H300004850	TNFRSF19	1.29415	up	1.16127	up	1.19072	up	-3.43625	down	1c
H200015019	AC130686.6	1.29482	up	1.29169	up	1.00171	up	-2.95683	down	1c
opHsV0400000716		1.1538	up	1.15491	up	1.09917	up	-3.02747	down	1c
opHsV0400002172	AQP7	1.34949	up	1.17177	up	1.16983	up	-2.85426	down	1c
H200016772	MAPK6	1.2307	up	1.17394	up	1.0537	up	-2.98973	down	1c
opHsV0400007835		1.26766	up	1.10877	up	1.03612	up	-2.99024	down	1d
H200015066	SYNPO2L	1.14712	up	-1.26136	down	1.02099	up	-2.29466	down	1d
opHsV0400001680	ZNF840	1.25976	up	-1.08412	down	-1.00144	down	-2.19879	down	1d
H300002302		1.26306	up	-1.1678	down	-1.02841	down	-2.40125	down	1d
H200005378	FAM114A1	1.27465	up	-1.10642	down	1.01371	up	-2.01021	down	1d
H200012274	ADAD1	1.16548	up	-1.13854	down	-1.05741	down	-2.28192	down	1d
H200007005	CRYZ	1.19302	up	-1.29267	down	-1.11908	down	-2.33238	down	1d
opHsV0400005096	GPR64	1.19912	up	-1.18872	down	-1.08481	down	-2.29311	down	1d
opHsV0400007705		1.1763	up	-1.19508	down	-1.12689	down	-2.31551	down	1d
opHsV0400001765	BLID	1.30504	up	-1.46556	down	-1.04979	down	-2.71121	down	1d
opHsV0400002541	TARSL2	1.61013	up	-1.03243	down	1.08916	up	-2.48506	down	1d
H200001243	TRHDE	1.29474	up	-1.29687	down	-1.01591	down	-2.90436	down	1d
H200010863	KCNN2	1.32881	up	-1.14171	down	-1.01962	down	-2.38184	down	1d
opHsV0400005999	AC008413.7	1.24489	up	-1.15882	down	-1.03409	down	-2.61789	down	1d
opHsV0400007849		1.27948	up	-1.2058	down	-1.01623	down	-2.14132	down	1d
H200013761	KIAA0564	1.10448	up	-1.27244	down	-1.02789	down	-2.17533	down	1d
opHsV0400009262		1.21575	up	-1.21933	down	1.03107	up	-2.07897	down	1d
H200008511	EEF1A1	1.19046	up	-1.10164	down	-1.04018	down	-2.1618	down	1d
opHsV0400009047	MYO5B	1.15158	up	-1.14365	down	-1.03889	down	-2.03958	down	1d
opHsV0400006975	PCDHGA2	1.15304	up	-1.11531	down	-1.09548	down	-2.08015	down	1d
H200000607	GRIK3	1.15594	up	-1.08841	down	1.0176	up	-2.05794	down	1d
H200017819	PCDHGA12	1.08217	up	-1.17791	down	1.03574	up	-2.2282	down	1d
H300004720	SRGAP1	-1.06619	down	-1.63658	down	-1.26378	down	-2.41024	down	1d
opHsV0400000285	GPR133	1.23458	up	-1.26654	down	-1.0222	down	-2.29405	down	1d
H300015969	CCDC6	1.27297	up	-1.28303	down	1.03141	up	-2.25624	down	1d
opHsV0400002000	TBX18	1.11997	up	-1.26792	down	-1.08494	down	-2.62539	down	1d
AF159801_70		1.11402	up	-1.39801	down	-1.07717	down	-2.60112	down	1d
opHsV0400000655	GJB2	1.14955	up	-1.22622	down	-1.0372	down	-2.51205	down	1d
H200004985	ZNF75A	1.11778	up	-1.47164	down	-1.13998	down	-2.7321	down	1d
opHsV0400010710		1.1489	up	-1.09863	down	-1.1649	down	-2.60289	down	1d
opHsV0400002578	BRWD1	1.06684	up	-1.15246	down	-1.16594	down	-2.52883	down	1d
H200020696	FER1L6	1.21718	up	-1.04113	down	-1.22635	down	-2.29384	down	1d
opHsV0400006943	RPS8	1.2052	up	-1.1792	down	-1.19997	down	-2.37312	down	1d
opHsV0400003108	CYLC2	1.23203	up	1.02648	up	-1.13575	down	-2.18377	down	1d
H200013281	EXPH5	1.16348	up	-1.03173	down	-1.28209	down	-2.38683	down	1d
H200021092	TIGD1	1.20814	up	1.10205	up	-1.10813	down	-2.01568	down	1d
opHsV0400007217		1.34668	up	1.076	up	-1.01607	down	-2.05427	down	1d
opHsV0400011452		1.00126	up	-1.03346	down	-1.17348	down	-2.16272	down	1d
H300003847	DHTKD1	-1.03271	down	-1.08092	down	-1.19855	down	-2.01689	down	1d
opHsV0400003133	FAM180A	1.01798	up	-1.05863	down	-1.34294	down	-2.22287	down	1d
H300017147	HIPK1	1.08924	up	-1.06734	down	-1.22038	down	-2.12625	down	1d
opHsV0400008415		1.09301	up	-1.09025	down	-1.24648	down	-2.12848	down	1d
opHsV0400005355		1.18986	up	1.24548	up	1.23472	up	-2.22946	down	1d
opHsV0400000849	AC104665.2	1.32417	up	1.27844	up	1.0562	up	-2.1494	down	1d
opHsV0400004872	HISPPD2A	1.2155	up	1.09943	up	1.03349	up	-2.18984	down	1d
H300000621	SLC16A12	1.20602	up	1.07628	up	1.1196	up	-2.12373	down	1d
opHsV0400011723		-1.01845	down	1.07255	up	-1.0623	down	-2.60855	down	1d
H200013392	JARID1B	-1.05741	down	1.0208	up	-1.03321	down	-2.432	down	1d
opHsV0400012903		1.0895	up	1.12516	up	-1.07281	down	-2.29409	down	1d
opHsV0400007593		1.15549	up	1.22234	up	1.03944	up	-2.11507	down	1d
H200002177	FAM59A	1.013	up	1.01851	up	-1.09392	down	-2.7223	down	1d
H300003512	KRT33A	-1.00119	down	-1.00373	down	-1.06292	down	-2.35471	down	1d
opHsV0400007553	PDE4DIP	1.2149	up	-1.01917	down	-1.29056	down	-2.73403	down	1d
H300002147	AC093849.2-2	1.26048	up	1.18099	up	-1.14584	down	-2.68487	down	1d
H2NC000005		1.03748	up	1.03431	up	-1.29353	down	-3.23864	down	1d
H200010994	C10orf22	1.38678	up	1.05354	up	-1.01491	down	-2.42561	down	1d
H300017240	ACE2	1.28964	up	1.11953	up	1.00235	up	-2.47374	down	1d
H200003173	ANKRD13C	1.38478	up	1.13617	up	1.12128	up	-2.35183	down	1d
opHsV0400005002	C15orf17	1.12834	up	1.02733	up	-1.26052	down	-2.55172	down	1d
H300014241	C9orf61	1.24276	up	1.12495	up	-1.17385	down	-2.3799	down	1d
opHsV0400011410		1.18116	up	-1.00669	down	-1.13893	down	-2.76732	down	1d
H200013621	OPA1	1.13007	up	-1.01447	down	-1.12831	down	-2.42928	down	1d
H200001923	MUM1L1	1.0788	up	-1.10068	down	-1.11948	down	-2.56698	down	1d
opHsV0400003286	IER5L	-1.74247	down	-1.77377	down	1.17674	up	-2.30571	down	1d
H300012425	ARHGAP28	1.09226	up	-1.23493	down	-1.08944	down	-2.97801	down	1d
opHsV0400009497		1.04345	up	-1.16298	down	-1.19825	down	-2.97638	down	1d
opHsV0400010619	COL11A1	1.07067	up	-1.00488	down	-1.08259	down	-3.0419	down	1d
opHsV0400008133		1.0768	up	-1.2312	down	-1.13325	down	-3.38698	down	1d
opHsV0400008462		1.02385	up	-1.26819	down	-1.19782	down	-2.75239	down	1d
H200009419	COQ10B	-1.15482	down	-1.31229	down	-1.23681	down	-3.18757	down	1d
opHsV0400009941		1.00182	up	-1.13301	down	-1.11163	down	-2.80945	down	1d
opHsV0400004773	SCRT1	-1.07769	down	-1.4819	down	-1.40686	down	-2.74825	down	1d
opHsV0400003552	FAM154B	1.01912	up	-1.29114	down	-1.07043	down	-2.18688	down	1d
opHsV0400004791	HEATR7A	1.0551	up	-1.35594	down	-1.27034	down	-2.26812	down	1d
opHsV0400011663	AL645568.9	1.65577	up	1.14316	up	1.20016	up	-2.06917	down	1e
H200003820	OTUD3	1.40798	up	1.08273	up	1.09187	up	-2.04575	down	1e
opHsV0400012909	HMGCLL1	1.444	up	1.01356	up	1.18377	up	-2.01561	down	1e
H200009280	ZNF435	1.40598	up	1.03854	up	1.15315	up	-2.03156	down	1e
H200019004	C1orf61	1.35897	up	1.17452	up	1.11988	up	-2.1986	down	1e
NC_000964_yabQ		1.2897	up	1.15556	up	1.08222	up	-2.21867	down	1e
H300016389	CASP3	1.22904	up	1.10253	up	1.2131	up	-2.03279	down	1e
H200002920	BCKDK	1.1609	up	1.12061	up	1.15739	up	-2.13528	down	1e
opHsV0400005775	PRC1	1.14646	up	-1.11042	down	-1.03928	down	-2.05201	down	1e
H200001888	CGNL1	1.1322	up	-1.09453	down	-1.01307	down	-2.06975	down	1e
opHsV0400011196		1.06113	up	-1.04773	down	1.07781	up	-2.06996	down	1e
opHsV0400000895	ZNHIT2	1.17276	up	1.00934	up	1.04544	up	-2.00019	down	1e
opHsV0400011520		1.08934	up	-1.06877	down	-1.03985	down	-2.09621	down	1e
opHsV0400001919		1.08662	up	-1.03932	down	1.02136	up	-2.06389	down	1e
opHsV0400008330	IGFL2	1.10613	up	-1.06199	down	-1.04738	down	-2.49249	down	1e
H200014031	HSD17B2	1.2247	up	-1.04865	down	-1.02033	down	-2.20798	down	1e
opHsV0400007239		1.18244	up	-1.01475	down	1.01332	up	-2.1363	down	1e
opHsV0400005760	GART	1.0966	up	-1.11156	down	-1.24895	down	-2.60735	down	1e
H200001521	FUK	1.19424	up	1.02587	up	-1.08156	down	-2.03368	down	1e
H200004122	TBC1D19	1.22586	up	1.06889	up	-1.04516	down	-2.1011	down	1e
H200010325	OPRK1	1.25433	up	1.08296	up	1.0207	up	-2.1447	down	1e
H300018186	RDH14	-1.1288	down	-1.12701	down	-1.08859	down	-2.26252	down	1e
opHsV0400012866		-1.02824	down	-1.07493	down	-1.08423	down	-2.30504	down	1e
opHsV0400000962	SPDYE8P	1.01597	up	-1.08801	down	-1.09153	down	-2.25506	down	1e
opHsV0400012505		1.03171	up	1.13547	up	-1.04924	down	-2.02104	down	1e
H200002202	C8orf34	1.00896	up	-1.04149	down	-1.20186	down	-2.08717	down	1e
H300022441	C15orf39	1.17211	up	1.0311	up	-1.09836	down	-2.06182	down	1e
H200019745		1.15382	up	1.04689	up	-1.04793	down	-2.13406	down	1e
Alien9_70		1.12563	up	1.05782	up	-1.0991	down	-2.07809	down	1e
H200012690		1.04174	up	1.04426	up	-1.0604	down	-2.17195	down	1e
H300003472	OR10S1	1.12803	up	-1.0027	down	-1.02776	down	-2.12974	down	1e
opHsV0400007333		1.06364	up	-1.0311	down	-1.10169	down	-2.18536	down	1e
opHsV0400003574	ZDHHC9	1.04865	up	1.23693	up	-1.21121	down	-2.01559	down	1e
opHsV0400011405		1.07547	up	1.24717	up	1.07181	up	-2.1067	down	1e
H300019649	TNFSF5IP1	1.06599	up	1.20296	up	1.03716	up	-2.01516	down	1e
M2NC000010		-1.18966	down	1.00318	up	1.04367	up	-2.23956	down	1e
H200014178	KLHL23	-1.00199	down	1.05626	up	1.03128	up	-2.48812	down	1e
opHsV0400001420	FAM38A	1.0014	up	-1.00105	down	-1.00629	down	-2.3517	down	1e
opHsV0400005364	BRCA1	1.05764	up	1.07401	up	1.07925	up	-2.28168	down	1e
H300001981	AC008060.7	1.04013	up	1.1667	up	1.18772	up	-2.12692	down	1e
H200007412	ZBTB7B	1.17416	up	1.07824	up	1.03631	up	-2.08988	down	1e
opHsV0400008003		1.15715	up	1.02763	up	-1.0436	down	-2.38375	down	1e
H200007305	NMNAT2	1.33519	up	1.21489	up	1.15025	up	-2.17091	down	1e
opHsV0400002300	PCSK6	1.2263	up	1.09423	up	1.16313	up	-2.27502	down	1e
H300018203	DHX15	1.38067	up	1.13724	up	1.07765	up	-2.37428	down	1e
H300008794	AC073264.5-1	1.38983	up	1.05399	up	1.08267	up	-2.3123	down	1e
opHsV0400006010	SUMO1	1.33412	up	1.10672	up	1.06636	up	-2.19398	down	1e
H200014788	GJB5	1.43078	up	1.10838	up	1.20308	up	-2.01318	down	1e
opHsV0400011166	ATP8A1	1.37739	up	1.0252	up	1.07218	up	-2.22405	down	1e
opHsV0400009764		1.25708	up	1.01662	up	1.0362	up	-2.29449	down	1e
H300021008	BEND7	1.17637	up	1.0605	up	1.2195	up	-2.33303	down	1e
H200014210	TDO2	1.26609	up	1.13535	up	1.17352	up	-2.25041	down	1e
Rn_Control_05		1.23494	up	1.18005	up	1.17947	up	-2.12807	down	1e
H200007384	LRRC48	1.37281	up	1.10517	up	1.18295	up	-2.0838	down	1e
ATU91966_70		1.37989	up	1.17243	up	1.16616	up	-2.00192	down	1e
opHsV0400011268		1.31157	up	1.02735	up	1.14528	up	-2.27301	down	1e
opHsV0400009793		1.29221	up	-1.00572	down	1.2411	up	-2.30276	down	1e
opHsV0400009309	S100A10	1.05485	up	-1.12722	down	-1.03364	down	-2.40788	down	1e
H200011349	SAMD13	1.052	up	-1.12925	down	1.00859	up	-2.44737	down	1e
H300001822		1.06969	up	-1.04862	down	1.06972	up	-2.2736	down	1e
Alien5_60		1.05513	up	-1.08333	down	1.07922	up	-2.39342	down	1e
opHsV0400010684	CADPS2	1.19435	up	-1.05876	down	1.04453	up	-2.21607	down	1e
opHsV0400001049	CYP8B1	1.12018	up	-1.0914	down	-1.0331	down	-2.29893	down	1e
opHsV0400009770	AL133216.10-2	1.26669	up	-1.05812	down	1.05537	up	-2.36048	down	1e
opHsV0400012748	C1orf204	1.26913	up	1.04044	up	1.07597	up	-2.36792	down	1e
opHsV0400008585		1.23177	up	1.0542	up	1.07059	up	-2.20844	down	1e
opHsV0400011220	LCORL	1.2509	up	-1.03868	down	-1.04396	down	-2.04383	down	1e
H200007186	FAM64A	1.2877	up	-1.02281	down	-1.03404	down	-2.14557	down	1e
H200000931	CYTSA	1.30942	up	-1.07041	down	1.05091	up	-2.20557	down	1e
opHsV0400001334_70		1.31086	up	1.00514	up	1.13826	up	-2.05845	down	1e
H200018087	CDH20	2.92783	up	1.0179	up	-1.03182	down	-2.18	down	1e
opHsV0400006948	RPL13A	2.41478	up	1.3636	up	1.27314	up	-1.64079	down	1e
opHsV0400001239	GCNT4	1.29612	up	1.43638	up	-1.03304	down	-2.59269	down	1e
H300017913	MCTP1	1.23114	up	1.52124	up	1.29806	up	-2.13428	down	1e
AF191028		1.11094	up	1.44574	up	1.04034	up	-2.09626	down	1e
opHsV0400011808		1.51554	up	1.10984	up	1.29805	up	-2.20507	down	1e
X56062_80		1.38273	up	1.13799	up	1.18568	up	-2.18921	down	1e
opHsV0400009335	PCBP3	1.34829	up	1.1831	up	1.25618	up	-2.07421	down	1e
H200005914	KLRC1	1.47211	up	1.19751	up	1.47287	up	-2.17986	down	1e
H200019382	PLA2G12B	1.34023	up	1.2038	up	1.30923	up	-2.14048	down	1e
opHsV0400010064		1.39924	up	1.13339	up	1.32627	up	-2.2519	down	1e
opHsV0400006090		2.16319	up	1.5656	up	1.47162	up	-1.88688	down	1e
opHsV0400012889		1.98166	up	1.49322	up	1.46975	up	-2.09486	down	1e
opHsV0400002386	ARL15	1.64818	up	1.08645	up	1.39784	up	-2.38407	down	1e
opHsV0400009177		1.66133	up	1.12835	up	1.34237	up	-2.39899	down	1e
H300014734	APITD1	1.37096	up	-1.16635	down	-1.00393	down	2.60359	up	2a
opHsV0400011988	GAS6	1.26945	up	-1.001	down	1.08287	up	2.14003	up	2a
opHsV0400012493		1.26249	up	-1.04867	down	1.018	up	2.15297	up	2a
H200003708	NRGN	1.28211	up	-1.02469	down	1.04392	up	2.25642	up	2a
H200006342	FBXO8	1.38093	up	-1.00399	down	1.1661	up	2.24312	up	2a
H200000081	HIVEP1	1.35311	up	1.09423	up	1.09187	up	2.11499	up	2a
opHsV0400003288	GPR21	1.61601	up	-1.03048	down	1.19972	up	2.47797	up	2a
H300000762	TRB-alpha	1.46966	up	-1.0024	down	1.11524	up	2.43205	up	2a
H300012375	NRN1	1.34726	up	-1.28431	down	1.20948	up	2.15588	up	2a
H200006265	EFEMP1	1.3053	up	-1.07249	down	1.19714	up	2.101	up	2a
H200007830_90		1.32416	up	-1.13444	down	1.1448	up	2.05745	up	2a
H300016690	AC114273.2;HSH2D	1.41808	up	-1.00423	down	1.19616	up	2.56321	up	2a
opHsV0400002829	RP3-474I12.8	1.1841	up	-1.1138	down	1.03296	up	2.19106	up	2a
H200016888	PROX2	1.1439	up	-1.13828	down	1.05245	up	2.10287	up	2a
opHsV0400002478		1.1715	up	-1.01673	down	1.16614	up	2.09153	up	2a
opHsV0400002600	RPL41	1.12988	up	1.02061	up	1.14787	up	2.13024	up	2a
H200015289	LRRC2	1.23186	up	-1.05082	down	1.16381	up	2.0048	up	2a
H300003645	GC	1.27625	up	-1.02387	down	1.10964	up	2.06179	up	2a
H300012723	DIP	1.23487	up	1.01842	up	1.18069	up	2.14112	up	2a
H300018904	RTKN	1.26534	up	1.07375	up	1.22657	up	2.22898	up	2a
opHsV0400010544	CALD1	1.47236	up	1.22863	up	1.30487	up	2.00149	up	2a
opHsV0400008619	RAI14	1.62682	up	1.21811	up	1.32461	up	2.1154	up	2a
opHsV0400013153		1.37154	up	1.06893	up	1.27892	up	2.11697	up	2a
H300011065	SNED1	1.4575	up	1.05773	up	1.21743	up	2.11651	up	2a
H300018477	PTPRU	1.31649	up	1.20461	up	1.33873	up	2.01831	up	2a
H300009156		1.29692	up	1.12052	up	1.2357	up	2.0335	up	2a
H300021066	CENPN	1.30127	up	1.14008	up	1.15994	up	2.00978	up	2a
H200017259	GPSM2	1.6052	up	1.10198	up	1.13613	up	2.12515	up	2a
H200017033	RBM28	1.41654	up	-1.06905	down	-1.03337	down	2.05334	up	2a
H300022896	RABGAP1L	1.32807	up	1.06821	up	1.02581	up	2.03742	up	2a
H300009838	IL1RAPL1	1.36558	up	1.07951	up	1.06894	up	2.08464	up	2a
opHsV0400007987		1.37604	up	1.05709	up	1.09258	up	2.04375	up	2a
H200006932	PROCR	1.1835	up	1.07154	up	1.11256	up	2.03286	up	2a
H200013052	FADS1	1.24194	up	1.03796	up	1.06538	up	2.04722	up	2a
opHsV0400009668		1.22084	up	1.07291	up	1.08067	up	2.03629	up	2a
H300005976	RPS17P2	1.25023	up	1.13701	up	1.08007	up	2.16162	up	2a
H300003228	LY75	1.21341	up	1.05566	up	1.10576	up	2.16141	up	2a
H300008440	RPS17P5	1.36062	up	1.31911	up	1.16371	up	2.07552	up	2a
H300002923		1.39296	up	1.27812	up	1.09004	up	2.26394	up	2a
H300019327	RNF17	1.31793	up	1.21768	up	1.03165	up	2.10099	up	2a
opHsV0400001796		1.7975	up	1.20646	up	1.59998	up	2.96691	up	2a
opHsV0400001983	AC139143.1	1.73599	up	1.56482	up	1.28711	up	2.15817	up	2a
opHsV0400000903	ZNF738	1.80481	up	1.67962	up	1.25181	up	2.30208	up	2a
H300017417		1.37723	up	1.15758	up	1.37659	up	2.45698	up	2a
H300004895	UBE2N	1.34026	up	1.23358	up	1.24962	up	2.27547	up	2a
H200003625	INTS12	1.44574	up	1.22283	up	1.28553	up	2.32474	up	2a
H200017600	NUDT16	1.50171	up	1.31412	up	1.48575	up	2.07466	up	2a
H200008620	RPS11P5	1.44069	up	1.25666	up	1.51372	up	2.32803	up	2a
H300018424	CLK1	2.02296	up	1.99325	up	1.56065	up	1.53868	up	2a
H300011879	UBN1	2.28293	up	1.68463	up	1.46056	up	1.92285	up	2a
M2NC000001		2.09677	up	1.41276	up	1.6658	up	1.63086	up	2a
opHsV0400004739	LST1	1.24712	up	1.03391	up	1.24993	up	2.12337	up	2a
opHsV0400007161		1.34581	up	1.12816	up	1.31626	up	2.32031	up	2a
opHsV0400001784	ANKS1B	1.31623	up	-1.03903	down	1.07958	up	2.27492	up	2a
opHsV0400005608	SNAPC3	1.34673	up	1.10452	up	1.26149	up	2.45151	up	2a
H200005754	C19orf21	1.27316	up	1.02334	up	1.12901	up	2.28084	up	2a
H300001103	ZNF792	1.35311	up	-1.02218	down	1.17449	up	2.08033	up	2a
opHsV0400000224	CRP	1.50551	up	1.02028	up	1.16245	up	2.02283	up	2a
opHsV0400007942		1.39121	up	1.15243	up	1.20408	up	2.27069	up	2a
opHsV0400005579		1.48219	up	1.14244	up	1.23424	up	2.15631	up	2a
opHsV0400002876	ZNF567	1.46383	up	1.0989	up	1.22096	up	2.06038	up	2a
opHsV0400012891	C1orf132	1.47765	up	-1.0038	down	1.13276	up	2.09728	up	2a
opHsV0400004500	KCNQ5	1.53107	up	1.1667	up	1.11416	up	2.06132	up	2a
H300011720	MEN1	1.60141	up	1.19432	up	1.19327	up	2.32062	up	2a
opHsV0400001790	AL355075.6-1	1.33003	up	1.16582	up	1.44912	up	2.03551	up	2a
H300012451	DHPS	1.55747	up	1.12301	up	1.33372	up	2.00243	up	2a
H300022424	C9orf86	1.58203	up	1.20946	up	1.4729	up	2.20856	up	2a
H300004414	HIST2H2AC	1.51991	up	1.28669	up	1.44604	up	2.12155	up	2a
H200001910	RHOBTB3	1.62704	up	1.39709	up	1.40854	up	2.58992	up	2a
H300008369		1.53604	up	1.31954	up	1.43623	up	2.38453	up	2a
H200006335	INA	1.47582	up	1.19748	up	1.34158	up	2.29843	up	2a
opHsV0400012428		1.31072	up	1.18534	up	1.18965	up	2.12428	up	2a
H200003225	ST8SIA5	1.40486	up	1.31344	up	1.29334	up	2.10478	up	2a
H200011551	UHRF1	1.39142	up	1.29042	up	1.38961	up	2.1667	up	2a
opHsV0400012779	Z99774.1	1.58419	up	1.33791	up	1.34043	up	2.04394	up	2a
H200006010	ILF2	1.42864	up	1.33107	up	1.25963	up	2.00551	up	2a
H300003763	NOLA3	1.44541	up	1.22125	up	1.30751	up	2.00437	up	2a
opHsV0400009404		1.47871	up	1.30273	up	1.3264	up	2.00733	up	2a
H300017837	COG8	1.40138	up	1.4004	up	1.38453	up	2.28152	up	2a
opHsV0400000644	PRKACG	1.38182	up	1.38732	up	1.36189	up	2.37479	up	2a
H200008415	MYL12B	1.43045	up	1.51767	up	1.48364	up	2.60531	up	2a
opHsV0400000214	RPL27	1.452	up	1.56865	up	1.38545	up	2.07992	up	2a
H200003480	CYP46A1	1.48598	up	1.56783	up	1.47678	up	2.22327	up	2a
H300016898	PSTPIP2	-1.03467	down	1.13035	up	1.70449	up	2.1562	up	2a
H300003224	C1orf162	-1.0198	down	1.34766	up	1.38395	up	2.07751	up	2a
opHsV0400004034		1.09206	up	1.06235	up	1.24082	up	2.03689	up	2a
opHsV0400009509		1.05468	up	-1.00042	down	1.27805	up	2.06149	up	2a
opHsV0400004651	WWOX	1.27996	up	1.02569	up	1.53104	up	2.07936	up	2a
H300020335	QKI	1.11298	up	1.03482	up	1.43507	up	2.02728	up	2a
H300020013	ST7	1.10166	up	-1.0633	down	1.29754	up	2.01463	up	2a
H300001571	NOS3;ATG9B	1.45469	up	1.37944	up	1.41832	up	2.047	up	2a
H200016347	FOXD3	1.38751	up	1.40168	up	1.31135	up	2.00717	up	2a
H300022819	CNPY3	1.35007	up	1.39789	up	1.36556	up	2.10392	up	2a
H300002590	RPL23AP57	1.35887	up	1.39493	up	1.55686	up	2.07601	up	2a
H300017529	KIR2DL1	1.26369	up	1.29071	up	1.33641	up	2.0201	up	2a
H200014520	C8orf39	1.24989	up	1.28283	up	1.39553	up	2.09358	up	2a
opHsV0400006379	KIAA1143	1.46039	up	1.22255	up	1.2622	up	2.35729	up	2a
opHsV0400000205	SAG	1.43501	up	1.16625	up	1.29811	up	2.50116	up	2a
opHsV0400002695	NELL2	1.39307	up	1.07321	up	1.25387	up	2.09193	up	2a
H200010421	ANKS3	1.42563	up	1.09083	up	1.22221	up	2.04993	up	2a
H200009658		1.44763	up	1.00843	up	1.34584	up	2.44503	up	2a
opHsV0400000496	DDAH1	1.47247	up	1.08162	up	1.35418	up	2.29034	up	2a
H300009379	SPINT4	1.33303	up	1.07666	up	1.33483	up	2.27449	up	2a
opHsV0400007672	TBX20	1.47065	up	1.18376	up	1.44056	up	2.28623	up	2a
H300001262	PK4P	1.3509	up	1.25232	up	1.17583	up	2.06515	up	2a
H300000076	PHRF1	1.39176	up	1.23965	up	1.17508	up	2.13219	up	2a
H300009289	TSSK4	1.24015	up	1.19042	up	1.18628	up	2.01148	up	2a
H300001033	LUZP2	1.34453	up	1.1891	up	1.27493	up	2.18028	up	2a
H300008068	TICAM2	1.2896	up	1.20159	up	1.26411	up	2.19821	up	2a
opHsV0400000698	COL6A2	1.40535	up	1.20613	up	1.44303	up	2.20989	up	2a
H200000649	CSTA	1.35272	up	1.25752	up	1.50318	up	2.2164	up	2a
H200001879	SGK493	1.24248	up	1.14634	up	1.31805	up	2.06706	up	2a
H200008131	ELL2	1.24399	up	1.17826	up	1.38431	up	2.06854	up	2a
opHsV0400000132	AC000403.1	1.28211	up	1.16017	up	1.32795	up	2.17602	up	2a
H300001992	DIRAS2	1.38658	up	1.12738	up	1.38815	up	2.17555	up	2a
H300009117	OSR2	1.28739	up	1.10355	up	1.3193	up	2.13732	up	2a
opHsV0400001850	C2orf70	1.19218	up	1.05433	up	1.24041	up	2.08857	up	2a
H200000669	ITPKA	1.20438	up	1.00484	up	1.24209	up	2.02786	up	2a
opHsV0400000818	IL8	-1.22823	down	1.30217	up	-2.27762	down	-2.38422	down	2b/2b1
H200003548	FOS	1.27985	up	2.1402	up	-1.06867	down	-1.00137	down	2b/2b1
H200011533	KLF2	1.395	up	2.04452	up	1.11331	up	1.22667	up	2b/2b1
opHsV0400011330	MSL1	1.35389	up	1.99475	up	2.10185	up	1.01531	up	2b
opHsV0400001186	HIST3H2A	1.31573	up	1.57433	up	2.28452	up	1.22077	up	2b
H300007517	OR14K1	1.3446	up	1.37165	up	2.20578	up	1.38334	up	2b
opHsV0400004993	AC009404.5	1.35897	up	1.49749	up	2.2069	up	-1.60559	down	2b
opHsV0400006057		2.35135	up	2.19736	up	2.64256	up	-1.04229	down	2b
H200019692	SYVN1	1.73923	up	1.76396	up	2.03136	up	-1.06736	down	2b
H300002619	IL12RB1	1.00564	up	1.33206	up	2.46778	up	1.53696	up	2b
opHsV0400005514	PSMB5	1.04202	up	1.33193	up	2.29687	up	1.43293	up	2b
H200011819	S100A9	-1.02315	down	1.12191	up	2.02167	up	1.58758	up	2b
opHsV0400004714		1.04926	up	1.3203	up	2.14386	up	1.60441	up	2b
opHsV0400008234		1.01703	up	1.35421	up	2.12868	up	1.56828	up	2b
opHsV0400001755	RIMS2	-1.11434	down	1.10622	up	2.01355	up	1.43242	up	2b
opHsV0400005979	ZNF93	-1.16874	down	1.05507	up	2.0514	up	1.52173	up	2b
opHsV0400005164		-1.04727	down	1.2897	up	2.00921	up	1.29932	up	2b
opHsV0400005339		-1.05506	down	1.25477	up	2.00525	up	1.18734	up	2b
opHsV0400008803	AL513497.21-2	-1.00742	down	1.19667	up	2.13843	up	1.31991	up	2b
opHsV0400001166	VKORC1	-1.00383	down	1.23905	up	2.0799	up	1.38917	up	2b
H300003389	LY75	-1.09079	down	1.18149	up	2.04724	up	1.32564	up	2b
opHsV0400005555	AC025917.8-2	-1.05928	down	1.23976	up	2.14472	up	1.39797	up	2b
opHsV0400005484	IL12RB1	1.01594	up	1.22401	up	2.30809	up	1.53009	up	2b
opHsV0400005490	SH3BP2	-1.00656	down	1.19053	up	2.18147	up	1.48018	up	2b
opHsV0400005201		-1.02373	down	1.19332	up	2.1134	up	1.47113	up	2b
opHsV0400005024	NXN	-1.08044	down	1.16508	up	2.07752	up	1.25409	up	2b
H300008304	NXN	-1.05219	down	1.2055	up	2.03501	up	1.36804	up	2b
H300009842	FCAR	-1.04655	down	1.23904	up	2.16581	up	1.38179	up	2b
opHsV0400004744	PXN	-1.09824	down	1.07258	up	2.09331	up	1.27256	up	2b
opHsV0400001825	CNGA1	-1.07573	down	1.10322	up	2.11376	up	1.3721	up	2b
opHsV0400005006	IGF2BP2	-1.1667	down	1.14154	up	2.00215	up	1.14018	up	2b
opHsV0400005034	PNPLA8	-1.17994	down	1.15022	up	2.0592	up	1.15932	up	2b
opHsV0400001178	C10orf126	1.06063	up	1.36121	up	2.26599	up	1.35497	up	2b
opHsV0400004892	FRG2C	-1.06924	down	1.18173	up	2.05479	up	1.27378	up	2b
H300010282	APOBEC3F	-1.02658	down	1.19121	up	2.02685	up	1.2371	up	2b
opHsV0400004886	RSPH9	-1.05326	down	1.2126	up	2.10263	up	1.21486	up	2b
H300010310	CHST11	-1.09732	down	1.09751	up	2.05389	up	1.16517	up	2b
H200014784	GARNL1	1.1447	up	1.08432	up	2.02474	up	1.52863	up	2b
opHsV0400004762	KIAA1219	-1.03864	down	1.04592	up	2.02965	up	1.31779	up	2b
opHsV0400005255	USP9X	-1.0012	down	1.19255	up	2.12187	up	1.45285	up	2b
opHsV0400005419		-1.18924	down	-1.03827	down	2.07629	up	1.36529	up	2b
H300022505		-1.20143	down	1.04699	up	2.0476	up	1.3239	up	2b
opHsV0400003388	MMP13	1.02163	up	1.15975	up	2.08628	up	1.24881	up	2b
H300016966	EEF1D	1.00561	up	1.15444	up	2.01624	up	1.21943	up	2b
H300022615	PARP14	-1.07312	down	1.02099	up	2.04619	up	1.26608	up	2b
opHsV0400004733	ZNF264221G9.5	-1.15295	down	1.17764	up	2.01351	up	1.28948	up	2b
opHsV0400005878	MYLK3	-1.09472	down	1.14124	up	2.05355	up	1.25666	up	2b
opHsV0400006876	TRPM6	-1.1482	down	1.05551	up	2.0003	up	1.24864	up	2b
H200005495	GBP1	1.23809	up	3.83529	up	6.95125	up	6.8302	up	2c
opHsV0400008241	RP4-644F6.3	1.21996	up	4.02136	up	6.43005	up	6.97342	up	2c
H200018154	TUBB1	1.0334	up	-1.27206	down	2.14533	up	2.5232	up	2d
opHsV0400005343	CD163	1.08002	up	-1.10446	down	2.636	up	2.96346	up	2d
H200010704	CPVL	1.03268	up	-1.1164	down	2.57433	up	2.36827	up	2d
opHsV0400004192	CTSB	1.23814	up	1.54885	up	2.01844	up	1.98546	up	2d
H200011433	SNX10	1.15596	up	1.52952	up	1.80126	up	2.07965	up	2d
H200008474	IFNGR1	1.21416	up	1.52294	up	1.75018	up	2.20794	up	2d
H200013157	IGSF6	1.27248	up	1.44585	up	1.61593	up	2.07869	up	2d
H200016456	GTF2B	1.29307	up	1.67543	up	1.65382	up	2.12448	up	2d
opHsV0400000872		1.25707	up	1.63278	up	1.62458	up	2.23766	up	2d
H200011351	AIM2	1.24538	up	1.55437	up	1.58232	up	2.11962	up	2d
opHsV0400003760	SAT1	1.1435	up	1.29383	up	1.58379	up	2.20469	up	2d
H200013910	MNDA	1.08778	up	1.45044	up	1.54458	up	2.10782	up	2d
H300019212	ZCCHC6	1.08927	up	1.37486	up	1.42017	up	2.20042	up	2d
H200000680	LDHA;MMS19	1.3287	up	1.21026	up	2.01564	up	2.04489	up	2d
opHsV0400001473	COL4A3	1.06854	up	1.04977	up	1.92273	up	2.00565	up	2d
H200000549	PPBP	1.18169	up	1.11657	up	1.80609	up	2.08533	up	2d
H300002527	GLRXL	1.27682	up	1.53249	up	2.28489	up	2.40829	up	2d
H200003262	RNASE6	1.10576	up	1.44093	up	2.46846	up	2.22342	up	2d
H300015894	CARD16	1.18278	up	1.48652	up	2.43959	up	2.41139	up	2d
H200011059	ALOX5AP	1.05414	up	1.22755	up	1.66729	up	2.26486	up	2d
H200001091	CREG1	1.07396	up	1.39503	up	1.93203	up	2.15282	up	2d
opHsV0400000601	EIF4E3	1.15056	up	1.38703	up	1.77338	up	2.30738	up	2d
H200008677	SERPINB1	1.10201	up	1.33437	up	1.89221	up	2.21922	up	2d
opHsV0400008767	CLIC1	1.12571	up	1.40515	up	2.02508	up	2.48119	up	2d
H200007677	TMEM49	1.10808	up	1.21915	up	2.01527	up	2.52068	up	2d
H300000274	SAMD9L	1.09702	up	1.66809	up	1.87026	up	2.83122	up	2d
opHsV0400006165	GMFG	1.30566	up	1.4374	up	2.11179	up	2.73636	up	2d
H300020304	PLAC8	1.21249	up	1.59267	up	3.35081	up	3.53253	up	2d
opHsV0400008242	GBP1;GBP3	-1.03783	down	2.22622	up	3.47873	up	4.0195	up	2d
H300000210	IFIT2;LIPA	-1.00983	down	2.06281	up	1.82926	up	1.73289	up	2d
H200006095_A	B2M	1.41415	up	2.27267	up	1.93594	up	1.78708	up	2d
H200006928	IFI44	1.12941	up	2.33043	up	2.673	up	1.94271	up	2d
H200008556	IFIT3;LIPA	1.1209	up	2.25841	up	2.48183	up	1.79747	up	2d
H300009187	PSMB9	1.17829	up	1.72102	up	2.33918	up	1.89766	up	2d
H300019720	LGALS3BP	1.22786	up	2.01329	up	2.57209	up	2.06582	up	2d
H300008499	IRF1	1.1092	up	1.91433	up	2.55002	up	2.26426	up	2d
opHsV0400006078	IRF1	1.06695	up	1.7448	up	2.16183	up	2.12844	up	2d
H300012822	SOD2	1.19051	up	2.21337	up	2.73323	up	2.52335	up	2d
H300020694	FCER1G	1.55654	up	1.97087	up	2.78803	up	2.49528	up	2d
H200011967	JAK2	1.37074	up	2.03387	up	2.47187	up	2.3534	up	2d
H300000748	H3F3A	1.45448	up	1.91177	up	1.88058	up	2.61871	up	2d
H300015777	FYB	1.29791	up	1.64711	up	1.83148	up	2.52989	up	2d
H300003686	AC092905.10	1.23432	up	1.59657	up	1.65772	up	2.15732	up	2d
opHsV0400002928	GNG2	1.40009	up	1.92786	up	1.59941	up	2.3188	up	2d
H300012914	GK	1.12821	up	1.79332	up	1.86868	up	2.09099	up	2d
H200018923	SOD2	1.10422	up	1.84846	up	1.93288	up	2.07743	up	2d
H200010780	CD93	1.16237	up	1.68104	up	1.97705	up	2.04156	up	2d
H300001433	AC007683.5	1.43696	up	1.72533	up	2.1633	up	2.16814	up	2d

## Sheet: S1 (D)
Supplementary Information S1 (D) - Shared Entities between the Gautam et al Data and the T4509 Dataset from this Study
GENE_SYMBOL	GENE_NAME	ENTREZ_ID
ACSL4	Long-chain-fatty-acid--CoA ligase 4 (EC 6.2.1.3)(Long-chain acyl-CoA synthetase 4)(LACS 4)	2182
ACSL4	Long-chain-fatty-acid--CoA ligase 4 (EC 6.2.1.3)(Long-chain acyl-CoA synthetase 4)(LACS 4)	2182
ACTR2	Actin-related protein 2 (Actin-like protein 2)	10097
ACTR3	Actin-related protein 3 (Actin-like protein 3)	10096
ADAMTS9	A disintegrin and metalloproteinase with thrombospondin motifs 9 Precursor (ADAMTS-9)(ADAM-TS 9)(ADAM-TS9)(EC 3.4.24.-)	56999
ADAR	Double-stranded RNA-specific adenosine deaminase (DRADA)(EC 3.5.4.-)(136 kDa double-stranded RNA-binding protein)(P136)(K88DSRBP)(Interferon-inducible protein 4)(IFI-4)	103
ADARB1	Double-stranded RNA-specific editase 1 (EC 3.5.-.-)(dsRNA adenosine deaminase)(RNA-editing deaminase 1)(RNA-editing enzyme 1)	104
AKAP13	A-kinase anchor protein 13 (AKAP 13)(Protein kinase A-anchoring protein 13)(Breast cancer nuclear receptor-binding auxiliary protein)(Human thyroid-anchoring protein 31)(Guanine nucleotide exchange fa	11214
AKAP13	A-kinase anchor protein 13 (AKAP 13)(Protein kinase A-anchoring protein 13)(Breast cancer nuclear receptor-binding auxiliary protein)(Human thyroid-anchoring protein 31)(Guanine nucleotide exchange fa	11214
ALOX5AP	Arachidonate 5-lipoxygenase-activating protein (FLAP)(MK-886-binding protein)	241
ANK1	Ankyrin-1 (Erythrocyte ankyrin)(Ankyrin-R)	286
ANKRA2	Ankyrin repeat family A protein 2 (RFXANK-like 2)	57763
ANKRD10	Ankyrin repeat domain-containing protein 10	55608
ANKRD17	Ankyrin repeat domain-containing protein 17 (Gene trap ankyrin repeat protein)(Serologically defined breast cancer antigen NY-BR-16)	26057
ANTXR1	Anthrax toxin receptor 1 Precursor (Tumor endothelial marker 8)	84168
ANTXR2	Anthrax toxin receptor 2 Precursor (Capillary morphogenesis gene 2 protein)(CMG-2)	118429
APITD1	Centromere protein S (CENP-S)(Apoptosis-inducing TAF9-like domain-containing protein 1)	1325;378708
ARGLU1	Arginine and glutamate-rich protein 1	55082
ARHGAP12	Rho GTPase-activating protein 12 (Rho-type GTPase-activating protein 12)	94134
ARHGAP6	Rho GTPase-activating protein 6 (Rho-type GTPase-activating protein 6)(Rho-type GTPase-activating protein RhoGAPX-1)	395
ARHGEF10	Rho guanine nucleotide exchange factor 10	9639
ARIH1	Protein ariadne-1 homolog (ARI-1)(Ubiquitin-conjugating enzyme E2-binding protein 1)(UbcH7-binding protein)(UbcM4-interacting protein)(HHARI)(H7-AP2)(Monocyte protein 6)(MOP-6)	25820
ARL15	ADP-ribosylation factor-like 15 (ARL15), mRNA	54622
ARNT	Aryl hydrocarbon receptor nuclear translocator (ARNT protein)(Dioxin receptor, nuclear translocator)(Hypoxia-inducible factor 1 beta)(HIF-1 beta)	405
ARNT	Aryl hydrocarbon receptor nuclear translocator (ARNT protein)(Dioxin receptor, nuclear translocator)(Hypoxia-inducible factor 1 beta)(HIF-1 beta)	405
ARSI	Arylsulfatase I Precursor (ASI)(EC 3.1.6.-)	340075
ARSJ	Arylsulfatase J Precursor (ASJ)(EC 3.1.6.-)	79642
ASPM	Abnormal spindle-like microcephaly-associated protein (Abnormal spindle protein homolog)(Asp homolog)	259266
ATE1	Arginyl-tRNA--protein transferase 1 (Arginyltransferase 1)(R-transferase 1)(EC 2.3.2.8)(Arginine-tRNA--protein transferase 1)	11101
ATF3	Cyclic AMP-dependent transcription factor ATF-3 (Activating transcription factor 3)	467
ATP6AP2	Renin receptor Precursor (Renin/prorenin receptor)(ATPase H(+)-transporting lysosomal accessory protein 2)(ATPase H(+)-transporting lysosomal-interacting protein 2)(Vacuolar ATP synthase membrane sect	10159
ATXN10	Ataxin-10 (Spinocerebellar ataxia type 10 protein)(Brain protein E46 homolog)	25814
AURKB	Serine/threonine-protein kinase 12 (EC 2.7.11.1)(Aurora-B)(Aurora- and Ipl1-like midbody-associated protein 1)(AIM-1)(Aurora/IPL1-related kinase 2)(Aurora-related kinase 2)(STK-1)	9212
B4GALT1	Beta-1,4-galactosyltransferase 1 (Beta-1,4-GalTase 1)(Beta4Gal-T1)(b4Gal-T1)(EC 2.4.1.-)(UDP-galactose:beta-N-acetylglucosamine beta-1,4-galactosyltransferase 1)(UDP-Gal:beta-GlcNAc beta-1,4-galactosy	2683
BCAS3	Breast carcinoma-amplified sequence 3 (Maab1 protein)(GAOB1)	54828
BCOR	BCL-6 corepressor (BCoR)	54880
BID	BH3-interacting domain death agonist (p22 BID)(BID) [Contains BH3-interacting domain death agonist p15(p15 BID);BH3-interacting domain death agonist p13(p13 BID);BH3-interacting domain death agonist p	637
BLID	BH3-like motif-containing cell death inducer (Breast cancer cell protein 2)	414899
BNIP3L	BCL2/adenovirus E1B 19 kDa protein-interacting protein 3-like (NIP3-like protein X)(NIP3L)(BCL2/adenovirus E1B 19 kDa protein-interacting protein 3A)(Adenovirus E1B19K-binding protein B5)	665
BRCA1	Breast cancer type 1 susceptibility protein (RING finger protein 53)	672
C10orf82	Uncharacterized protein C10orf82	143379
C12orf45	Uncharacterized protein C12orf45	121053
C19orf40	Fanconi anemia-associated protein of 24 kDa	91442
C1orf63	UPF0471 protein C1orf63	57035
C9orf25	Uncharacterized protein C9orf25	203259
C9orf5	Transmembrane protein C9orf5 (Protein CG-2)	23731
CACNG1	Voltage-dependent calcium channel gamma-1 subunit (Dihydropyridine-sensitive L-type, skeletal muscle calcium channel subunit gamma)	786
CADPS2	Calcium-dependent secretion activator 2 (Calcium-dependent activator protein for secretion 2)(CAPS-2)	93664
CALD1	Caldesmon (CDM)	800
CALU	Calumenin Precursor (Crocalbin)(IEF SSP 9302)	813
CAMK2G	Calcium/calmodulin-dependent protein kinase type II gamma chain (CaM-kinase II gamma chain)(CaM kinase II subunit gamma)(CaMK-II subunit gamma)(EC 2.7.11.17)	818
CCDC130	Coiled-coil domain-containing protein 130 (9 kDa protein)	81576
CCL18	C-C motif chemokine 18 Precursor (Small-inducible cytokine A18)(Macrophage inflammatory protein 4)(MIP-4)(Pulmonary and activation-regulated chemokine)(CC chemokine PARC)(Alternative macrophage activa	6362
CCNG2	Cyclin-G2	901
CCNO	Cyclin-O (EC 3.2.2.-)(Uracil-DNA glycosylase 2)(UDG2)(Cyclin-like uracil-DNA glycosylase)	10309
CDC16	Cell division cycle protein 16 homolog (CDC16Hs)(Anaphase-promoting complex subunit 6)(APC6)(Cyclosome subunit 6)	8881
CDH13	Cadherin-13 Precursor (Truncated cadherin)(T-cadherin)(T-cad)(Heart cadherin)(H-cadherin)(P105)	1012
CDK7	Cell division protein kinase 7 (EC 2.7.11.22)(EC 2.7.11.23)(CDK-activating kinase)(CAK)(CAK1)(TFIIH basal transcription factor complex kinase subunit)(39 kDa protein kinase)(P39 Mo15)(STK1)	1022
CDKN2D	Cyclin-dependent kinase 4 inhibitor D (p19-INK4d)	1032
CEP120	Centrosomal protein of 120 kDa (Cep120)(Coiled-coil domain-containing protein 100)	153241
CEP97	Centrosomal protein of 97 kDa (Cep97)(Leucine-rich repeat and IQ domain-containing protein 2)	79598
CFLAR	CASP8 and FADD-like apoptosis regulator Precursor (Cellular FLICE-like inhibitory protein)(c-FLIP)(Caspase-eight-related protein)(Casper)(Caspase-like apoptosis regulatory protein)(CLARP)(MACH-related	8837
CFTR	Cystic fibrosis transmembrane conductance regulator (CFTR)(cAMP-dependent chloride channel)(ATP-binding cassette transporter sub-family C member 7)	1080
CHEK1	Serine/threonine-protein kinase Chk1 (EC 2.7.11.1)	1111
CHRNA5	Neuronal acetylcholine receptor subunit alpha-5 Precursor	1138
CHST11	Carbohydrate sulfotransferase 11 (EC 2.8.2.5)(Chondroitin 4-O-sulfotransferase 1)(Chondroitin 4-sulfotransferase 1)(C4ST)(C4ST-1)(C4S-1)	50515
CLINT1	Clathrin interactor 1 (Epsin-4)(Epsin-related protein)(EpsinR)(Enthoprotin)(Clathrin-interacting protein localized in the trans-Golgi region)(Clint)	9685
CLIP3	CAP-Gly domain-containing linker protein 3 (Cytoplasmic linker protein 170-related 59 kDa protein)(CLIPR-59)(CLIP-170-related 59 kDa protein)	25999
CLK1	Dual specificity protein kinase CLK1 (EC 2.7.12.1)(CDC-like kinase 1)	1195
CLTC	Clathrin heavy chain 1 (CLH-17)	1213
COL11A1	Collagen alpha-1(XI) chain Precursor	1301
COL6A2	Collagen alpha-2(VI) chain Precursor	1292
COQ10B	Protein COQ10 B, mitochondrial Precursor	80219
CREG1	Protein CREG1 Precursor (Cellular repressor of E1A-stimulated genes 1)	8804
CTSB	Cathepsin B Precursor (EC 3.4.22.1)(Cathepsin B1)(APP secretase)(APPS) [Contains Cathepsin B light chain;Cathepsin B heavy chain]	1508
CTSC	Dipeptidyl-peptidase 1 Precursor (EC 3.4.14.1)(Dipeptidyl-peptidase I)(DPP-I)(DPPI)(Cathepsin C)(Cathepsin J)(Dipeptidyl transferase) [Contains Dipeptidyl-peptidase 1 exclusion domain chain(Dipeptidyl	1075
CTTN	Src substrate cortactin (Amplaxin)(Oncogene EMS1)	2017
CXCL1	Growth-regulated alpha protein Precursor (C-X-C motif chemokine 1)(Melanoma growth stimulatory activity)(MGSA)(Neutrophil-activating protein 3)(NAP-3)(GRO-alpha(1-73)) [Contains GRO-alpha(4-73);GRO-al	2919
CXCL6	C-X-C motif chemokine 6 Precursor (Small-inducible cytokine B6)(Granulocyte chemotactic protein 2)(GCP-2)(Chemokine alpha 3)(CKA-3) [Contains Small-inducible cytokine B6, N-processed variant 1;Small-i	6372
CXCR4	C-X-C chemokine receptor type 4 (CXC-R4)(CXCR-4)(Stromal cell-derived factor 1 receptor)(SDF-1 receptor)(Fusin)(Leukocyte-derived seven transmembrane domain receptor)(LESTR)(LCR1)(FB22)(NPYRL)(HM89)(C	7852
CYBB	Cytochrome b-245 heavy chain (EC 1.-.-.-)(p22 phagocyte B-cytochrome)(Neutrophil cytochrome b 91 kDa polypeptide)(Heme-binding membrane glycoprotein gp91phox)(CGD91-phox)(gp91-phox)(gp91-1)(Cytochrome	1536
CYP1B1	Cytochrome P450 1B1 (EC 1.14.14.1)(CYPIB1)	1545
CYP20A1	Cytochrome P450 20A1 (EC 1.14.-.-)	57404
DACH1	Dachshund homolog 1 (Dach1)	1602
DAZAP2	DAZ-associated protein 2 (Deleted in azoospermia-associated protein 2)	9802
DCTN1	Dynactin subunit 1 (150 kDa dynein-associated polypeptide)(DAP-150)(DP-150)(p150-glued)(p135)	1639
DHTKD1	Probable 2-oxoglutarate dehydrogenase E1 component DHKTD1, mitochondrial Precursor (EC 1.2.4.2)(Dehydrogenase E1 and transketolase domain-containing protein 1)	55526
DIDO1	Death-inducer obliterator 1 (DIO-1)(Death-associated transcription factor 1)(DATF-1)(hDido1)	11083
DLG1	Disks large homolog 1 (Synapse-associated protein 97)(SAP-97)(hDlg)	1739
DLG4	Disks large homolog 4 (Postsynaptic density protein 95)(PSD-95)(Synapse-associated protein 90)(SAP90)	1742
DLL3	Delta-like protein 3 Precursor (Drosophila Delta homolog 3)(Delta3)	10683
DMTF1	Cyclin-D-binding Myb-like transcription factor 1 (hDMTF1)(Cyclin-D-interacting Myb-like protein 1)(hDMP1)	9988
DNAJA2	DnaJ homolog subfamily A member 2 (HIRA-interacting protein 4)(Cell cycle progression restoration gene 3 protein)(Dnj3)(Dj3)(Renal carcinoma antigen NY-REN-14)	10294
DPYD	Dihydropyrimidine dehydrogenase [NADP+] Precursor (DHPDHase)(DPD)(EC 1.3.1.2)(Dihydrouracil dehydrogenase)(Dihydrothymine dehydrogenase)	1806
DST	Bullous pemphigoid antigen 1, isoforms 1/2/3/4/5/8 Fragment (230 kDa bullous pemphigoid antigen)(BPA)(Hemidesmosomal plaque protein)(Dystonia musculorum protein)(Dystonin)	667
DUOXA1	Dual oxidase maturation factor 1 (Dual oxidase activator 1)(Numb-interacting protein)	90527
DUSP10	Dual specificity protein phosphatase 10 (EC 3.1.3.48)(EC 3.1.3.16)(Mitogen-activated protein kinase phosphatase 5)(MAP kinase phosphatase 5)(MKP-5)	11221
DUSP6	Dual specificity protein phosphatase 6 (EC 3.1.3.48)(EC 3.1.3.16)(Mitogen-activated protein kinase phosphatase 3)(MAP kinase phosphatase 3)(MKP-3)(Dual specificity protein phosphatase PYST1)	1848
DYNC1LI2	Cytoplasmic dynein 1 light intermediate chain 2 (Dynein light intermediate chain 2, cytosolic)(LIC-2)(LIC53/55)	1783
DYNC2LI1	Cytoplasmic dynein 2 light intermediate chain 1 (Dynein 2 light intermediate chain)	51626
EBF1	Transcription factor COE1 (O/E-1)(OE-1)(Early B-cell factor)	1879
EED	Polycomb protein EED (hEED)(WD protein associating with integrin cytoplasmic tails 1)(WAIT-1)	8726
EEF1D	Elongation factor 1-delta (EF-1-delta)(Antigen NY-CO-4)	1936
EGFR	Epidermal growth factor receptor Precursor (EC 2.7.10.1)(Receptor tyrosine-protein kinase ErbB-1)	1956
EGR1	Early growth response protein 1 (EGR-1)(Protein Krox-24)(Transcription factor Zif268)(Nerve growth factor-induced protein A)(NGFI-A)(Transcription factor ETR103)(Zinc finger protein 225)(AT225)	1958
EIF4G3	Eukaryotic translation initiation factor 4 gamma 3 (eIF-4-gamma 3)(eIF-4G 3)(eIF4G 3)(eIF-4-gamma II)(eIF4GII)	8672
ELF4	ETS-related transcription factor Elf-4 (E74-like factor 4)(Myeloid Elf-1-like factor)	2000
ELK1	ETS domain-containing protein Elk-1	2002
ELK3	ETS domain-containing protein Elk-3 (ETS-related protein NET)(ETS-related protein ERP)(SRF accessory protein 2)(SAP-2)	2004
EP300	Histone acetyltransferase p300 (p300 HAT)(EC 2.3.1.48)(E1A-associated protein p300)	2033
EPB41L2	Band 4.1-like protein 2 (Generally expressed protein 4.1)(4.1G)	2037
EPM2A	Laforin (EC 3.1.3.48)(EC 3.1.3.16)(Lafora PTPase)(LAFPTPase)	7957
ERN1	Serine/threonine-protein kinase/endoribonuclease IRE1 Precursor (Inositol-requiring protein 1)(hIRE1p)(Ire1-alpha)(IRE1a)(Endoplasmic reticulum-to-nucleus signaling 1) [Includes Serine/threonine-prote	2081
ERO1L	ERO1-like protein alpha Precursor (ERO1-Lalpha)(ERO1-L)(EC 1.8.4.-)(Oxidoreductin-1-Lalpha)(Endoplasmic oxidoreductin-1-like protein)	30001
ETV1	ETS translocation variant 1 (Protein ER81)	2115
EWSR1	RNA-binding protein EWS (EWS oncogene)(Ewing sarcoma breakpoint region 1 protein)	2130
EXOSC8	Exosome complex exonuclease RRP43 (EC 3.1.13.-)(Ribosomal RNA-processing protein 43)(Exosome component 8)(p9)(Opa-interacting protein 2)	11340
FADS1	Fatty acid desaturase 1 (EC 1.14.19.-)(Delta(5) fatty acid desaturase)(Delta(5) desaturase)(D5D)	3992
FAM167B	UPF0484 protein FAM167B	84734
FAM64A	Protein FAM64A	54478
FANCL	E3 ubiquitin-protein ligase FANCL (EC 6.3.2.-)(Fanconi anemia group L protein)(Fanconi anemia-associated polypeptide of 43 kDa)(FAAP43)	55120
FBXW11	F-box/WD repeat-containing protein 11 (F-box/WD repeat-containing protein 1B)(F-box and WD repeats protein beta-TrCP2)(Homologous to Slimb protein)(HOS)	23291
FHL2	Four and a half LIM domains protein 2 (FHL-2)(Skeletal muscle LIM-protein 3)(SLIM 3)(LIM domain protein DRAL)	2274
FHOD3	FH1/FH2 domain-containing protein 3 (Formin homolog overexpressed in spleen 2)(hFHOS2)(Formactin-2)	80206
FLI1	Friend leukemia integration 1 transcription factor (Fli-1 proto-oncogene)(ERGB transcription factor)	2313
FN1	Fibronectin Precursor (FN)(Cold-insoluble globulin)(CIG) [Contains Ugl-Y1;Ugl-Y2;Ugl-Y3]	2335
FOS	Proto-oncogene protein c-fos (Cellular oncogene fos)(G0/G1 switch regulatory protein 7)	2353
FRMD4A	FERM domain-containing protein 4A	55691
FZD4	Frizzled-4 Precursor (Fz-4)(hFz4)(FzE4)(CD344 antigen)	8322
GABPB1	GA-binding protein subunit beta-1 (GABP subunit beta-1)(GABPB-1)(GABP subunit beta-2)(GABPB-2)(Transcription factor E4TF1-53)(Transcription factor E4TF1-47)(Nuclear respiratory factor 2)	2553
GABRE	Gamma-aminobutyric acid receptor subunit epsilon Precursor (GABA(A) receptor subunit epsilon)	2564
GAL3ST2	Galactose-3-O-sulfotransferase 2 (Gal3ST-2)(EC 2.8.2.-)(Gal-beta-1, 3-GalNAc 3'-sulfotransferase 2)(Beta-galactose-3-O-sulfotransferase 2)(Glycoprotein beta-Gal 3'-sulfotransferase 2)	64090
GANAB	Neutral alpha-glucosidase AB Precursor (EC 3.2.1.84)(Glucosidase II subunit alpha)(Alpha-glucosidase 2)	23193
GBP1	Interferon-induced guanylate-binding protein 1 (Guanine nucleotide-binding protein 1)(GTP-binding protein 1)(GBP-1)(HuGBP-1)	2633
GC	Vitamin D-binding protein Precursor (DBP)(VDB)(Group-specific component)(Gc-globulin)	2638
GFI1	Zinc finger protein Gfi-1 (Growth factor independent protein 1)(Zinc finger protein 163)	2672
GLIPR2	Golgi-associated plant pathogenesis-related protein 1 (Golgi-associated PR-1 protein)(GAPR-1)(Glioma pathogenesis-related protein 2)(GliPR 2)	152007
GMEB2	Glucocorticoid modulatory element-binding protein 2 (GMEB-2)(Parvovirus initiation factor p79)(PIF p79)(DNA-binding protein p79PIF)	26205
GNG2	Guanine nucleotide-binding protein G(I)/G(S)/G(O) subunit gamma-2 Precursor (G gamma-I)	54331
GOLGA3	Golgin subfamily A member 3 (Golgin-160)(Golgi complex-associated protein of 170 kDa)(GCP170)	2802
GOSR1	Golgi SNAP receptor complex member 1 (28 kDa Golgi SNARE protein)(28 kDa cis-Golgi SNARE p28)(GOS-28)	9527
GPR137B	Integral membrane protein GPR137B (Transmembrane 7 superfamily member 1 protein)	7107
GTF2A1	Transcription initiation factor IIA subunit 1 (General transcription factor IIA subunit 1)(TFIIA-42)(TFIIAL) [Contains Transcription initiation factor IIA alpha chain(TFIIA p35 subunit);Transcription	2957
HBEGF	Proheparin-binding EGF-like growth factor Precursor [Contains Heparin-binding EGF-like growth factor(HB-EGF)(HBEGF)(Diphtheria toxin receptor)(DT-R)]	1839
HECTD2	Probable E3 ubiquitin-protein ligase HECTD2 (EC 6.3.2.-)(HECT domain-containing protein 2)	143279
HERC2	Probable E3 ubiquitin-protein ligase HERC2 (EC 6.3.2.-)(HECT domain and RCC1-like domain-containing protein 2)	8924
HIST1H2AE	Histone H2A type 1-B/E (H2A/m)(H2A.2)(H2A/a)	3012;8335
HMX2	Homeobox protein HMX2 (Homeobox protein H6 family member 2)	3167
HOMER3	Homer protein homolog 3 (Homer-3)	9454
HS6ST2	Heparan-sulfate 6-O-sulfotransferase 2 (HS6ST-2)(EC 2.8.2.-)	90161
HSF2BP	Heat shock factor 2-binding protein	11077
HSPB1	Heat shock protein beta-1 (HspB1)(Heat shock 27 kDa protein)(HSP 27)(Stress-responsive protein 27)(SRP27)(Estrogen-regulated 24 kDa protein)(28 kDa heat shock protein)	3315
IDI1	Isopentenyl-diphosphate Delta-isomerase 1 (EC 5.3.3.2)(Isopentenyl pyrophosphate isomerase 1)(IPP isomerase 1)(IPPI1)	3422
IDO1	Indoleamine 2,3-dioxygenase (IDO)(EC 1.13.11.52)(Indoleamine-pyrrole 2,3-dioxygenase)	3620
IER2	Immediate early response gene 2 protein (Protein ETR101)	9592
IFI44	Interferon-induced protein 44 (p44)(Microtubule-associated protein 44)	10561
IFNA8	Interferon alpha-8 Precursor (Interferon alpha-B2)(Interferon alpha-B)(LeIF B)	3445
IL11	Interleukin-11 Precursor (IL-11)(Adipogenesis inhibitory factor)(AGIF)(Oprelvekin)	3589
IL1RN	Interleukin-1 receptor antagonist protein Precursor (IL-1ra)(IL-1RN)(IRAP)(IL1 inhibitor)(ICIL-1RA)(Anakinra)	3557
IL8	Interleukin-8 Precursor (IL-8)(C-X-C motif chemokine 8)(Monocyte-derived neutrophil chemotactic factor)(MDNCF)(T-cell chemotactic factor)(Neutrophil-activating protein 1)(NAP-1)(Protein 3-10C)(Granulo	3576
INPP4B	Type II inositol-3,4-bisphosphate 4-phosphatase (EC 3.1.3.66)(Inositol polyphosphate 4-phosphatase type II)	8821
INTS12	Integrator complex subunit 12 (Int12)(PHD finger protein 22)	57117
INTS5	Integrator complex subunit 5 (Int5)	80789
IRF1	Interferon regulatory factor 1 (IRF-1)	3659
IRS2	Insulin receptor substrate 2 (IRS-2)	8660
ITSN1	Intersectin-1 (SH3 domain-containing protein 1A)(SH3P17)	6453
JAK2	Tyrosine-protein kinase JAK2 (EC 2.7.10.2)(Janus kinase 2)(JAK-2)	3717
KAT5	Histone acetyltransferase HTATIP (EC 2.3.1.48)(EC 2.3.1.-)(60 kDa Tat interactive protein)(Tip60)(HIV-1 Tat interactive protein)(cPLA(2)-interacting protein)	10524
KCNN2	Small conductance calcium-activated potassium channel protein 2 (SK2)	3781
KIAA0564	Uncharacterized protein KIAA0564 Precursor	23078
KIAA0895	Uncharacterized protein KIAA0895	23366
KIAA1199	Protein KIAA1199 Precursor	57214
KIF13B	Kinesin-like protein KIF13B (Kinesin-like protein GAKIN)	23303
KIF1B	Kinesin-like protein KIF1B (Klp)	23095
KIF20A	Kinesin-like protein KIF20A (Rabkinesin-6)(Rab6-interacting kinesin-like protein)(GG10_2)	10112
KIF23	Kinesin-like protein KIF23 (Mitotic kinesin-like protein 1)(Kinesin-like protein 5)	9493
KLF2	Krueppel-like factor 2 (Lung krueppel-like factor)	10365
KTN1	Kinectin (Kinesin receptor)(CG-1 antigen)	3895
LCOR	Ligand-dependent corepressor (LCoR)(Mblk1-related protein 2)	84458
LEF1	Lymphoid enhancer-binding factor 1 (LEF-1)(T cell-specific transcription factor 1-alpha)(TCF1-alpha)	51176
LEPR	Leptin receptor Precursor (LEP-R)(OB receptor)(OB-R)(HuB219)(CD295 antigen)	3953
LIMA1	LIM domain and actin-binding protein 1 (Epithelial protein lost in neoplasm)	51474
LIN7C	Lin-7 homolog C (Lin-7C)(Mammalian lin-seven protein 3)(MALS-3)(Vertebrate lin-7 homolog 3)(Veli-3 protein)	55327
LXN	Latexin (Endogenous carboxypeptidase inhibitor)(ECI)(Tissue carboxypeptidase inhibitor)(TCI)(MUM)	56925
MACF1	Microtubule-actin cross-linking factor 1, isoforms 1/2/3/5 (Actin cross-linking family protein 7)(Macrophin-1)(Trabeculin-alpha)(620 kDa actin-binding protein)(ABP620)	23499
MAFB	Transcription factor MafB (Maf-B)(V-maf musculoaponeurotic fibrosarcoma oncogene homolog B)	9935
MAOA	Amine oxidase [flavin-containing] A (EC 1.4.3.4)(Monoamine oxidase type A)(MAO-A)	4128
MAP1B	Microtubule-associated protein 1B (MAP-1B) [Contains MAP1 light chain LC1]	4131
MAP3K8	Mitogen-activated protein kinase kinase kinase 8 (EC 2.7.11.25)(COT proto-oncogene serine/threonine-protein kinase)(Cancer Osaka thyroid oncogene)(C-COT)(Tumor progression locus 2)(TPL-2)	1326
MAP4K5	Mitogen-activated protein kinase kinase kinase kinase 5 (EC 2.7.11.1)(MAPK/ERK kinase kinase kinase 5)(MEK kinase kinase 5)(MEKKK 5)(Kinase homologous to SPS1/STE20)(KHS)	11183
MAX	Protein max (Myc-associated factor X)	4149
MBNL2	Muscleblind-like protein 2 (Muscleblind-like protein-like)(Muscleblind-like protein-like 39)(Muscleblind-like protein 1)	10150
MCFD2	Multiple coagulation factor deficiency protein 2 Precursor (Neural stem cell-derived neuronal survival protein)	90411
MDM4	Protein Mdm4 (p53-binding protein Mdm4)(Mdm2-like p53-binding protein)(Protein Mdmx)(Double minute 4 protein)	4194
MED19	Mediator of RNA polymerase II transcription subunit 19 (Mediator complex subunit 19)(Lung cancer metastasis-related protein 1)	219541
MED21	Mediator of RNA polymerase II transcription subunit 21 (Mediator complex subunit 21)(RNA polymerase II holoenzyme component SRB7)(RNAPII complex component SRB7)(hSrb7)	9412
MGRN1	Probable E3 ubiquitin-protein ligase MGRN1 (EC 6.3.2.-)(Mahogunin RING finger protein 1)(RING finger protein 156)	23295
MIB1	E3 ubiquitin-protein ligase MIB1 (EC 6.3.2.-)(Mind bomb homolog 1)(DAPK-interacting protein 1)(DIP-1)(Zinc finger ZZ type with ankyrin repeat domain protein 2)	57534
MKNK2	MAP kinase-interacting serine/threonine-protein kinase 2 (EC 2.7.11.1)(MAP kinase signal-integrating kinase 2)(Mnk2)	2872
MMP13	Collagenase 3 Precursor (EC 3.4.24.-)(Matrix metalloproteinase-13)(MMP-13)	4322
MPHOSPH10	U3 small nucleolar ribonucleoprotein protein MPP10 (M phase phosphoprotein 10)	10199
MRPS16	28S ribosomal protein S16, mitochondrial Precursor (S16mt)(MRP-S16)	51021
MRPS9	28S ribosomal protein S9, mitochondrial Precursor (S9mt)(MRP-S9)	64965
MTMR11	Myotubularin-related protein 11 (Cisplatin resistance-associated protein)(hCRA)	10903
MTPN	Myotrophin (Protein V-1)	136319
MUM1L1	MUM1-like protein 1 (Mutated melanoma-associated antigen 1-like protein 1)	139221
MYCN	N-myc proto-oncogene protein	4613
N4BP2L2	NEDD4-binding protein 2-like 2 (Phosphonoformate immuno-associated protein 5)	10443
NAF1	H/ACA ribonucleoprotein complex non-core subunit NAF1 (hNAF1)	92345
NAP1L2	Nucleosome assembly protein 1-like 2 (Brain-specific protein, X-linked)	4674
NARS	Asparaginyl-tRNA synthetase, cytoplasmic (EC 6.1.1.22)(Asparagine--tRNA ligase)(AsnRS)	4677
NCOA2	Nuclear receptor coactivator 2 (NCoA-2)(Transcriptional intermediary factor 2)(hTIF2)	10499
NCOR1	Nuclear receptor corepressor 1 (N-CoR1)(N-CoR)	9611
NEDD4	E3 ubiquitin-protein ligase NEDD4 (EC 6.3.2.-)(Neural precursor cell expressed developmentally down-regulated protein 4)(NEDD-4)	4734
NEIL3	Endonuclease VIII-like 3 (Nei-like 3)(DNA glycosylase FPG2)	55247
NEK2	Serine/threonine-protein kinase Nek2 (EC 2.7.11.1)(NimA-related protein kinase 2)(NimA-like protein kinase 1)(HSPK 21)	4751
NFASC	Neurofascin Precursor	23114
NFAT5	Nuclear factor of activated T-cells 5 (NF-AT5)(T-cell transcription factor NFAT5)(Tonicity-responsive enhancer-binding protein)(TonE-binding protein)(TonEBP)	10725
NFATC1	Nuclear factor of activated T-cells, cytoplasmic 1 (NF-ATc1)(NFAT transcription complex cytosolic component)(NF-ATc)(NFATc)	4772
NIN	Ninein (hNinein)(Glycogen synthase kinase 3 beta-interacting protein)(GSK3B-interacting protein)	51199
NKRF	NF-kappa-B-repressing factor (NFkB-repressing factor)(Transcription factor NRF)(ITBA4 protein)	55922
NPR3	Atrial natriuretic peptide clearance receptor Precursor (Atrial natriuretic peptide C-type receptor)(ANPRC)(ANP-C)(NPR-C)	4883
NPY1R	Neuropeptide Y receptor type 1 (NPY1-R)	4886
NR2C2	Nuclear receptor subfamily 2 group C member 2 (Orphan nuclear receptor TR4)(Testicular receptor 4)(Orphan nuclear receptor TAK1)	7182
NR2F2	COUP transcription factor 2 (COUP-TF II)(COUP-TF2)(Nuclear receptor subfamily 2 group F member 2)(Apolipoprotein AI regulatory protein 1)(ARP-1)	7026
NR3C1	Glucocorticoid receptor (GR)(Nuclear receptor subfamily 3 group C member 1)	2908
NTRK2	BDNF/NT-3 growth factors receptor Precursor (EC 2.7.10.1)(Neurotrophic tyrosine kinase receptor type 2)(TrkB tyrosine kinase)(GP145-TrkB)(Trk-B)	4915
OPHN1	Oligophrenin-1	4983
OSR2	Protein odd-skipped-related 2	116039
PAK4	Serine/threonine-protein kinase PAK 4 (EC 2.7.11.1)(p21-activated kinase 4)(PAK-4)	10298
PAPD5	PAP associated domain containing 5 isoform a	64282
PARD3	Partitioning defective 3 homolog (PARD-3)(PAR-3)(Atypical PKC isotype-specific-interacting protein)(ASIP)(CTCL tumor antigen se2-5)(PAR3-alpha)	56288
PARP14	Poly [ADP-ribose] polymerase 14 (PARP-14)(EC 2.4.2.30)(B aggressive lymphoma protein 2)	54625
PARP9	Poly [ADP-ribose] polymerase 9 (PARP-9)(EC 2.4.2.30)(B aggressive lymphoma protein)	83666
PARVA	Alpha-parvin (Calponin-like integrin-linked kinase-binding protein)(CH-ILKBP)(Matrix-remodeling-associated protein 2)(Actopaxin)	55742
PASK	PAS domain-containing serine/threonine-protein kinase (PAS-kinase)(PASKIN)(hPASK)(EC 2.7.11.1)	23178
PAWR	PRKC apoptosis WT1 regulator protein (Prostate apoptosis response 4 protein)(Par-4)	5074
PAX4	paired box 4	5078
PCM1	Pericentriolar material 1 protein (PCM-1)(hPCM-1)	5108
PCSK5	Proprotein convertase subtilisin/kexin type 5 Precursor (EC 3.4.21.-)(Proprotein convertase PC5)(Subtilisin/kexin-like protease PC5)(hPC6)(PC6)	5125
PDE3A	cGMP-inhibited 3',5'-cyclic phosphodiesterase A (EC 3.1.4.17)(Cyclic GMP-inhibited phosphodiesterase A)(CGI-PDE A)	5139
PDE7A	High affinity cAMP-specific 3',5'-cyclic phosphodiesterase 7A (EC 3.1.4.17)(HCP1)(TM22)	5150
PDE7B	cAMP-specific 3',5'-cyclic phosphodiesterase 7B (EC 3.1.4.17)	27115
PDZRN3	PDZ domain-containing RING finger protein 3 (Ligand of Numb protein X 3)(Semaphorin cytoplasmic domain-associated protein 3)(Protein SEMACAP3)	23024
PGRMC2	Membrane-associated progesterone receptor component 2 (Progesterone membrane-binding protein)(Steroid receptor protein DG6)	10424
PITPNM3	Membrane-associated phosphatidylinositol transfer protein 3 (Phosphatidylinositol transfer protein, membrane-associated 3)(Pyk2 N-terminal domain-interacting receptor 1)(NIR-1)	83394
PITX2	Pituitary homeobox 2 (RIEG bicoid-related homeobox transcription factor)(Solurshin)(ALL1-responsive protein ARP1)	5308
PLA1A	Phospholipase A1 member A Precursor (EC 3.1.1.-)(Phosphatidylserine-specific phospholipase A1)(PS-PLA1)	51365
PLEKHF1	Pleckstrin homology domain-containing family F member 1 (PH domain-containing family F member 1)(PH and FYVE domain-containing protein 1)(Phafin-1)(Lysosome-associated apoptosis-inducing protein conta	79156
PLEKHJ1	Pleckstrin homology domain-containing family J member 1 (Guanine nucleotide-releasing protein x)	55111
PLXNA2	Plexin-A2 Precursor (Semaphorin receptor OCT)	5362
PLXNB1	Plexin-B1 Precursor (Semaphorin receptor SEP)	5364
PMAIP1	Phorbol-12-myristate-13-acetate-induced protein 1 (PMA-induced protein 1)(Immediate-early-response protein APR)(NOXA)	5366
POGZ	Pogo transposable element with ZNF domain	23126
POLDIP3	Polymerase delta-interacting protein 3 (46 kDa DNA polymerase delta interaction protein)(p46)	84271
POLR2E	DNA-directed RNA polymerases I, II, and III subunit RPABC1 (RNA polymerases I, II, and III subunit ABC1)(DNA-directed RNA polymerase II subunit E)(RPB5)(DNA-directed RNA polymerase II 23 kDa polypepti	5434
POLR2L	DNA-directed RNA polymerases I, II, and III subunit RPABC5 (RNA polymerases I, II, and III subunit ABC5)(DNA-directed RNA polymerase III subunit L)(RPB10)(DNA-directed RNA polymerase II 7.6 kDa polype	5441
POSTN	Periostin Precursor (PN)(Osteoblast-specific factor 2)(OSF-2)	10631
PPARA	Peroxisome proliferator-activated receptor alpha (PPAR-alpha)(Nuclear receptor subfamily 1 group C member 1)	5465
PPARG	Peroxisome proliferator-activated receptor gamma (PPAR-gamma)(Nuclear receptor subfamily 1 group C member 3)	5468
PPIE	Peptidyl-prolyl cis-trans isomerase E (PPIase E)(Rotamase E)(EC 5.2.1.8)(Cyclophilin E)(Cyclophilin-33)	10450
PPM1A	Protein phosphatase 1A (EC 3.1.3.16)(Protein phosphatase 2C isoform alpha)(PP2C-alpha)(IA)	5494
PPP1CB	Serine/threonine-protein phosphatase PP1-beta catalytic subunit (PP-1B)(EC 3.1.3.16)	5500
PPP4R2	Serine/threonine-protein phosphatase 4 regulatory subunit 2	151987
PRKAA1	5'-AMP-activated protein kinase catalytic subunit alpha-1 (AMPK alpha-1 chain)(EC 2.7.11.1)	5562
PRKAG2	5'-AMP-activated protein kinase subunit gamma-2 (AMPK gamma-2 chain)(AMPK gamma2)(H91620p)	51422
PRND	Prion-like protein doppel Precursor (PrPLP)(Prion protein 2)	23627
PSIP1	PC4 and SFRS1-interacting protein (Lens epithelium-derived growth factor)(Transcriptional coactivator p75/p52)(Dense fine speckles 70 kDa protein)(DFS 70)(CLL-associated antigen KW-7)	11168
PSKH1	Serine/threonine-protein kinase H1 (EC 2.7.11.1)(PSK-H1)	5681
PSMC3IP	Homologous-pairing protein 2 homolog (Proteasome 26S ATPase subunit 3-interacting protein)(PSMC3-interacting protein)(Tat-binding protein 1-interacting protein)(TBP-1-interacting protein)(Nuclear rece	29893
PSTPIP2	Proline-serine-threonine phosphatase-interacting protein 2	9050
PTGES	Prostaglandin E synthase (EC 5.3.99.3)(Microsomal glutathione S-transferase 1-like 1)(MGST1-L1)(p53-induced gene 12 protein)	9536
PTH2	Tuberoinfundibular peptide of 39 residues Precursor (TIP39)(Parathyroid hormone 2)	113091
PTPN11	Tyrosine-protein phosphatase non-receptor type 11 (EC 3.1.3.48)(Protein-tyrosine phosphatase 2C)(PTP-2C)(PTP-1D)(SH-PTP3)(SH-PTP2)(SHP-2)(Shp2)	5781
PTPRD	Receptor-type tyrosine-protein phosphatase delta Precursor (Protein-tyrosine phosphatase delta)(R-PTP-delta)(EC 3.1.3.48)	5789
PTRF	Polymerase I and transcript release factor	284119
PVRL3	Poliovirus receptor-related protein 3 Precursor (Nectin-3)(CDw113)(CD113 antigen)	25945
QKI	Protein quaking (HqkI)(Hqk)	9444
RAB1A	Ras-related protein Rab-1A (YPT1-related protein)	5861
RAB6A	Ras-related protein Rab-6A (Rab-6)	5870
RAB7A	Ras-related protein Rab-7a	7879
RAF1	RAF proto-oncogene serine/threonine-protein kinase (EC 2.7.11.1)(C-RAF)(cRaf)(Raf-1)	5894
RAI14	Ankycorbin (Ankyrin repeat and coiled-coil structure-containing protein)(Retinoic acid-induced protein 14)(Novel retinal pigment epithelial cell protein)	26064
RALA	Ras-related protein Ral-A Precursor	5898
RBBP9	Putative hydrolase RBBP9 (EC 3.-.-.-)(Retinoblastoma-binding protein 9)(RBBP-9)(Retinoblastoma-binding protein 10)(RBBP-10)(B5T overexpressed gene protein)(Protein BOG)	10741
RBCK1	RanBP-type and C3HC4-type zinc finger-containing protein 1 (Ubiquitin-conjugating enzyme 7-interacting protein 3)(Hepatitis B virus X-associated protein 4)(HBV-associated factor 4)(RING finger protein	10616
RBM15	Putative RNA-binding protein 15 (RNA-binding motif protein 15)(One-twenty two protein)	64783
RBM15	Putative RNA-binding protein 15 (RNA-binding motif protein 15)(One-twenty two protein)	64783
RBM28	RNA-binding protein 28 (RNA-binding motif protein 28)	55131
RBM34	RNA-binding protein 34 (RNA-binding motif protein 34)	23029
RCAN3	Calcipressin-3 (Regulator of calcineurin 3)(Down syndrome candidate region 1-like protein 2)(Myocyte-enriched calcineurin-interacting protein 3)(MCIP3)	11123
RCOR3	REST corepressor 3	55758
RECK	Reversion-inducing cysteine-rich protein with Kazal motifs Precursor (hRECK)(Suppressor of tumorigenicity 15)(ST15)	8434
REL	C-Rel proto-oncogene protein (C-Rel protein)	5966
RELB	Transcription factor RelB (I-Rel)	5971
RERE	Arginine-glutamic acid dipeptide repeats protein (Atrophin-1-related protein)(Atrophin-1-like protein)	473
REST	RE1-silencing transcription factor (Neural-restrictive silencer factor)(X2 box repressor)	5978
RFX1	MHC class II regulatory factor RFX1 (Transcription factor RFX1)(Regulatory factor X 1)(RFX)(Enhancer factor C)(EF-C)	5989
RFX3	Transcription factor RFX3 (Regulatory factor X 3)	5991
RFX4	Transcription factor RFX4 (Regulatory factor X 4)(Testis development protein NYD-SP10)	5992
RFX5	DNA-binding protein RFX5 (Regulatory factor X 5)	5993
RHOBTB3	Rho-related BTB domain-containing protein 3	22836
RNF20	E3 ubiquitin-protein ligase BRE1A (BRE1-A)(hBRE1)(EC 6.3.2.-)(RING finger protein 20)	56254
RORA	Nuclear receptor ROR-alpha (Retinoid-related orphan receptor-alpha)(Nuclear receptor RZR-alpha)(Nuclear receptor subfamily 1 group F member 1)	6095
RRAGD	Ras-related GTP-binding protein D (Rag D)(RagD)	58528
RTN3	Reticulon-3 (Neuroendocrine-specific protein-like 2)(NSP-like protein II)(NSPLII)	10313
S1PR1	Sphingosine 1-phosphate receptor 1 (S1P receptor 1)(S1P1)(Sphingosine 1-phosphate receptor Edg-1)(S1P receptor Edg-1)(Endothelial differentiation G-protein coupled receptor 1)	1901
SACS	Sacsin	26278
SAFB	Scaffold attachment factor B1 (SAB-B1)(SAF-B)(HSP27 estrogen response element-TATA box-binding protein)(HSP27 ERE-TATA-binding protein)	6294
SAG	S-arrestin (Retinal S-antigen)(S-AG)(48 kDa protein)(Rod photoreceptor arrestin)	6295
SAP30	Histone deacetylase complex subunit SAP30 (Sin3-associated polypeptide, 30 kDa)(Sin3 corepressor complex subunit SAP30)	8819
SBDS	Ribosome maturation protein SBDS (Shwachman-Bodian-Diamond syndrome protein)	100133419;51119
SCFD2	Sec1 family domain-containing protein 2 (Syntaxin-binding protein 1-like 1)	152579
SDC4	Syndecan-4 Precursor (SYND4)(Amphiglycan)(Ryudocan core protein)	6385
SEC14L1	SEC14-like protein 1	6397
SERPINA1	Alpha-1-antitrypsin Precursor (Alpha-1 protease inhibitor)(Alpha-1-antiproteinase) [Contains Short peptide from AAT(SPAAT)]	5265
SESN3	Sestrin-3	143686
SETD3	SET domain-containing protein 3	84193
SH2B3	SH2B adapter protein 3 (Lymphocyte-specific adapter protein Lnk)(Signal transduction protein Lnk)(Lymphocyte adapter protein)	10019
SH3PXD2A	SH3 and PX domain-containing protein 2A (SH3 multiple domains protein 1)(Five SH3 domain-containing protein)(Adaptor protein TKS5)	9644
SKAP2	Src kinase-associated phosphoprotein 2 (Src family-associated phosphoprotein 2)(Src kinase-associated phosphoprotein 55-related protein)(SKAP55 homolog)(SKAP-55HOM)(SKAP-HOM)(Src-associated adapter pr	8935
SLC16A4	Monocarboxylate transporter 5 (MCT 5)(Monocarboxylate transporter 4)(MCT 4)(Solute carrier family 16 member 4)	9122
SLC26A1	Sulfate anion transporter 1 (SAT-1)(Solute carrier family 26 member 1)	10861
SLC2A3	Solute carrier family 2, facilitated glucose transporter member 3 (Glucose transporter type 3, brain)(GLUT-3)	6515
SLC33A1	Acetyl-coenzyme A transporter 1 (AT-1)(Acetyl-CoA transporter)(Solute carrier family 33 member 1)	9197
SLC40A1	Solute carrier family 40 member 1 (Ferroportin-1)(Iron-regulated transporter 1)	30061
SLC4A7	Sodium bicarbonate cotransporter 3 (Sodium bicarbonate cotransporter 2)(Sodium bicarbonate cotransporter 2b)(Bicarbonate transporter)(Solute carrier family 4 member 7)	9497
SLCO2B1	Solute carrier organic anion transporter family member 2B1 (Solute carrier family 21 member 9)(Organic anion transporter B)(OATP-B)(Organic anion transporter polypeptide-related protein 2)(OATP-RP2)(O	11309
SLFN12	Schlafen family member 12	55106
SLMAP	Sarcolemmal membrane-associated protein (Sarcolemmal-associated protein)	7871
SMARCA2	Probable global transcription activator SNF2L2 (EC 3.6.1.-)(ATP-dependent helicase SMARCA2)(SNF2-alpha)(SWI/SNF-related matrix-associated actin-dependent regulator of chromatin subfamily A member 2)(h	6595
SMARCC2	SWI/SNF complex subunit SMARCC2 (SWI/SNF-related matrix-associated actin-dependent regulator of chromatin subfamily C member 2)(SWI/SNF complex 170 kDa subunit)(BRG1-associated factor 170)	6601
SMC5	Structural maintenance of chromosomes protein 5 (hSMC5)	23137
SNX16	Sorting nexin-16	64089
SOCS7	Suppressor of cytokine signaling 7 (SOCS-7)(Nck, Ash and phospholipase C gamma-binding protein)(Nck-associated protein 4)(NAP-4)	30837
SP2	Transcription factor Sp2	6668
SPEG	Striated muscle preferentially expressed protein kinase (EC 2.7.11.1)(Aortic preferentially expressed protein 1)(APEG-1)	10290
SPI1	Transcription factor PU.1 (31 kDa-transforming protein)	6688
SRRT	Arsenite-resistance protein 2	51593
STAG1	Cohesin subunit SA-1 (Stromal antigen 1)(SCC3 homolog 1)	10274
STARD13	StAR-related lipid transfer protein 13 (START domain-containing protein 13)(StARD13)(Deleted in liver cancer protein 2)(Rho GTPase-activating protein)(46H23.2)	90627
STAT1	Signal transducer and activator of transcription 1-alpha/beta (Transcription factor ISGF-3 components p91/p84)	6772
STAT3	Signal transducer and activator of transcription 3 (Acute-phase response factor)	6774
STIM1	Stromal interaction molecule 1 Precursor	6786
SURF4	Surfeit locus protein 4	6836
SYNE1	Nesprin-1 (Nuclear envelope spectrin repeat protein 1)(Synaptic nuclear envelope protein 1)(Syne-1)(Myocyte nuclear envelope protein 1)(Myne-1)(Enaptin)	23345
SYNM	Synemin (Desmuslin)	23336
SYPL1	Synaptophysin-like protein 1 (Pantophysin)	6856
TAF12	Transcription initiation factor TFIID subunit 12 (Transcription initiation factor TFIID 20/15 kDa subunits)(TAFII-20/TAFII-15)(TAFII20/TAFII15)	6883
TAOK3	Serine/threonine-protein kinase TAO3 (EC 2.7.11.1)(Thousand and one amino acid protein 3)(Jun kinase-inhibitory kinase)(JNK/SAPK-inhibitory kinase)(Dendritic cell-derived protein kinase)(Cutaneous T-c	51347
TAPT1	Transmembrane anterior posterior transformation protein 1 homolog (Cytomegalovirus partial fusion receptor)	202018
TBL2	Transducin beta-like protein 2 (WS beta-transducin repeats protein)(WS-betaTRP)(Williams-Beuren syndrome chromosomal region 13 protein)	26608
TCF20	Transcription factor 20 (Stromelysin 1 PDGF-responsive element-binding protein)(SPRE-binding protein)(Nuclear factor SPBP)(AR1)	6942
TEAD2	Transcriptional enhancer factor TEF-4 (TEA domain family member 2)(TEAD-2)	8463
TEKT2	Tektin-2 (Testicular tektin)(Tektin-t)(Testicular tektin B1-like protein)(Tektin-B1)(TEKTB1)	27285
TEX11	Testis-expressed sequence 11 protein	56159
TGFB1I1	Transforming growth factor beta-1-induced transcript 1 protein (Hydrogen peroxide-inducible clone 5 protein)(Hic-5)(Androgen receptor-associated protein of 55 kDa)	7041
TGFBR1	TGF-beta receptor type-1 Precursor (EC 2.7.11.30)(Transforming growth factor-beta receptor type I)(TGF-beta receptor type I)(TGF-beta type I receptor)(TbetaR-I)(TGFR-1)(Serine/threonine-protein kinase	7046
THOC1	THO complex subunit 1 (Tho1)(Nuclear matrix protein p84)	9984
THRA	Thyroid hormone receptor alpha (Nuclear receptor subfamily 1 group A member 1)(C-erbA-alpha)(c-erbA-1)(EAR-7)(EAR7)	7067
TJP1	Tight junction protein ZO-1 (Zonula occludens protein 1)(Zona occludens protein 1)(Tight junction protein 1)	7082
TLN1	Talin-1	7094
TM2D3	TM2 domain-containing protein 3 Precursor (Beta-amyloid-binding protein-like protein 2)(BBP-like protein 2)	80213
TMC8	Transmembrane channel-like protein 8 (Epidermodysplasia verruciformis protein 2)	147138
TNFRSF19	Tumor necrosis factor receptor superfamily member 19 Precursor (Toxicity and JNK inducer)(TRADE)	55504
TOMM70A	Mitochondrial import receptor subunit TOM70 (Mitochondrial precursor proteins import receptor)(Translocase of outer membrane 70 kDa subunit)	9868
TPO	Thyroid peroxidase Precursor (TPO)(EC 1.11.1.8)	7173
TRERF1	Transcriptional-regulating factor 1 (Transcriptional-regulating protein 132)(Zinc finger transcription factor TReP-132)(Zinc finger protein rapa)(Breast cancer anti-estrogen resistance 2)	55809
TRIO	Triple functional domain protein (EC 2.7.11.1)(PTPRF-interacting protein)	7204
TRPC1	Short transient receptor potential channel 1 (TrpC1)(Transient receptor protein 1)(TRP-1)	7220
TRPM6	Transient receptor potential cation channel subfamily M member 6 (EC 2.7.11.1)(Channel kinase 2)(Melastatin-related TRP cation channel 6)	140803
TTBK1	Tau-tubulin kinase 1 (EC 2.7.11.1)(Brain-derived tau kinase)	84630
TXLNA	Alpha-taxilin	200081
TXNDC2	Thioredoxin domain-containing protein 2 (Spermatid-specific thioredoxin-1)(Sptrx-1)	84203
TXNRD1	Thioredoxin reductase 1, cytoplasmic (TR)(EC 1.8.1.9)(Thioredoxin reductase TR1)(KM-102-derived reductase-like factor)(Gene associated with retinoid-IFN-induced mortality 12 protein)(GRIM-12)	7296
UBC	Ubiquitin	7316
UBE2H	Ubiquitin-conjugating enzyme E2 H (EC 6.3.2.19)(Ubiquitin-protein ligase H)(Ubiquitin carrier protein H)(UbcH2)(E2-20K)	7328
UBE2V1	Ubiquitin-conjugating enzyme E2 variant 1 (UEV-1)(CROC-1)(TRAF6-regulated IKK activator 1 beta Uev1A)	387521;387522;7335
UBE3B	Ubiquitin-protein ligase E3B (EC 6.3.2.-)	89910
UBR1	E3 ubiquitin-protein ligase UBR1 (EC 6.3.2.-)(N-recognin-1)(Ubiquitin-protein ligase E3-alpha-1)(Ubiquitin-protein ligase E3-alpha-I)	197131
UPP1	Uridine phosphorylase 1 (UrdPase 1)(UPase 1)(EC 2.4.2.3)	7378
USP12	Ubiquitin carboxyl-terminal hydrolase 12 (EC 3.1.2.15)(Ubiquitin thioesterase 12)(Ubiquitin-specific-processing protease 12)(Deubiquitinating enzyme 12)(Ubiquitin-hydrolyzing enzyme 1)	219333
USP18	Ubl carboxyl-terminal hydrolase 18 (EC 3.1.2.-)(Ubl thioesterase 18)(ISG15-specific-processing protease)(43 kDa ISG15-specific protease)(hUBP43)	11274
USP33	Ubiquitin carboxyl-terminal hydrolase 33 (EC 3.1.2.15)(Ubiquitin thioesterase 33)(Ubiquitin-specific-processing protease 33)(Deubiquitinating enzyme 33)(VHL-interacting deubiquitinating enzyme 1)	23032
VLDLR	Very low-density lipoprotein receptor Precursor (VLDL receptor)(VLDL-R)	7436
WIPF1	WAS/WASL-interacting protein family member 1 (Wiskott-Aldrich syndrome protein-interacting protein)(WASP-interacting protein)(Protein PRPL-2)	7456
XRN2	5'-3' exoribonuclease 2 (EC 3.1.13.-)(DHM1-like protein)(DHP protein)	22803
YPEL2	Protein yippee-like 2	388403
YWHAE	14-3-3 protein epsilon (14-3-3E)	7531
YWHAZ	14-3-3 protein zeta/delta (Protein kinase C inhibitor protein 1)(KCIP-1)	7534
YY1	Transcriptional repressor protein YY1 (Yin and yang 1)(YY-1)(Delta transcription factor)(NF-E1)(INO80 complex subunit S)	7528
ZBTB20	Zinc finger and BTB domain-containing protein 20 (Zinc finger protein 288)(Dendritic-derived BTB/POZ zinc finger protein)	26137
ZBTB7B	Zinc finger and BTB domain-containing protein 7B (Zinc finger protein 67 homolog)(Zfp-67)(Zinc finger and BTB domain-containing protein 15)(Zinc finger protein Th-POK)(T-helper-inducing POZ/Krueppel-l	51043
ZC3HC1	Nuclear-interacting partner of ALK (Nuclear-interacting partner of anaplastic lymphoma kinase)(hNIPA)(Zinc finger C3HC-type protein 1)	51530
ZCCHC2	Zinc finger CCHC domain-containing protein 2	54877
ZFP106	Zinc finger protein 106 homolog (Zfp-106)(Zinc finger protein 474)	64397
ZFP64	Zinc finger protein 64 homolog, isoforms 3 and 4 (Zfp-64)(Zinc finger protein 338)	55734
ZFPM1	Zinc finger protein ZFPM1 (Zinc finger protein multitype 1)(Friend of GATA protein 1)(Friend of GATA-1)(FOG-1)	161882
ZNF205	Zinc finger protein 205 (Zinc finger protein 210)	7755
ZNF226	Zinc finger protein 226	7769
ZNF23	Zinc finger protein 23 (Zinc finger protein 359)(Zinc finger protein KOX16)	7571
ZNF254	Zinc finger protein 254 (Bone marrow zinc finger 5)(BMZF-5)(Hematopoietic cell-derived zinc finger protein 1)(HD-ZNF1)(Zinc finger protein 539)(Zinc finger protein 91-like)	9534
ZNF267	Zinc finger protein 267 (Zinc finger protein 2)(HZF2)	10308
ZNF385B	Zinc finger protein 385B (Zinc finger protein 533)	151126
ZNF598	Zinc finger protein 598	90850
ZNF610	Zinc finger protein 610	162963
ZNF655	Zinc finger protein 655 (Vav-interacting Krueppel-like protein)	79027
ZNF808	Zinc finger protein 808	388558

## Sheet: S1 (E)
Supplementary Information S1 (E) - Unique Entities to the Gautam et al Data in comparison to the T4509 Dataset from this Study
GENE_SYMBOL	GENE_NAME	ENTREZ_ID
A2M	Alpha-2-macroglobulin Precursor (Alpha-2-M)(C3 and PZP-like alpha-2-macroglobulin domain-containing protein 5)	2
AARSD1	Alanyl-tRNA synthetase domain-containing protein 1	80755
AASDH	Acyl-CoA synthetase family member 4 (EC 6.2.1.-)(Protein NRPS998)	132949
ABCC2	Canalicular multispecific organic anion transporter 1 (ATP-binding cassette sub-family C member 2)(Multidrug resistance-associated protein 2)(Canalicular multidrug resistance protein)	1244
ABHD2	Abhydrolase domain-containing protein 2 (EC 3.1.1.-)(Lung alpha/beta hydrolase 2)(Protein PHPS1-2)	11057
ABHD5	Abhydrolase domain-containing protein 5	51099
ABI3BP	Target of Nesh-SH3 Precursor (Tarsh)(Nesh-binding protein)(NeshBP)(ABI gene family member 3-binding protein)	25890
ABL2	Tyrosine-protein kinase ABL2 (EC 2.7.10.2)(Abelson murine leukemia viral oncogene homolog 2)(Abelson-related gene protein)(Tyrosine kinase ARG)	27
ABTB2	Ankyrin repeat and BTB/POZ domain-containing protein 2	25841
ACACA	Acetyl-CoA carboxylase 1 (EC 6.4.1.2)(ACC-alpha) [Includes Biotin carboxylase(EC 6.3.4.14)]	31
ACAD11	Nephrocystin-3	27031;84129
ACADM	Medium-chain specific acyl-CoA dehydrogenase, mitochondrial Precursor (MCAD)(EC 1.3.99.3)	34
ACO1	Cytoplasmic aconitate hydratase (Aconitase)(EC 4.2.1.3)(Citrate hydro-lyase)(Iron-responsive element-binding protein 1)(IRE-BP 1)(Iron regulatory protein 1)(IRP1)(Ferritin repressor protein)	48
ACOX3	Peroxisomal acyl-coenzyme A oxidase 3 (EC 1.3.3.6)(Pristanoyl-CoA oxidase)(Branched-chain acyl-CoA oxidase)(BRCACox)	8310
ACP5	Tartrate-resistant acid phosphatase type 5 Precursor (TR-AP)(EC 3.1.3.2)(Tartrate-resistant acid ATPase)(TrATPase)(Acid phosphatase 5, tartrate resistant)	54
ACPT	Testicular acid phosphatase Precursor (EC 3.1.3.2)	93650
ACSL4	Long-chain-fatty-acid--CoA ligase 4 (EC 6.2.1.3)(Long-chain acyl-CoA synthetase 4)(LACS 4)	2182
ACSM1	Acyl-coenzyme A synthetase ACSM1, mitochondrial Precursor (EC 6.2.1.2)(Acyl-CoA synthetase medium-chain family member 1)(Middle-chain acyl-CoA synthetase 1)(Butyryl coenzyme A synthetase 1)(Butyrate--	116285
ACSS2	Acetyl-coenzyme A synthetase, cytoplasmic (EC 6.2.1.1)(Acetate--CoA ligase)(Acyl-activating enzyme)(Acetyl-CoA synthetase)(AceCS)(ACS)(Acyl-CoA synthetase short-chain family member 2)	55902
ACTG2	Actin, gamma-enteric smooth muscle (Smooth muscle gamma-actin)(Gamma-2-actin)(Alpha-actin-3)	72
ACTR5	Actin-related protein 5 (hARP5)(Sarcoma antigen NY-SAR-16)	79913
ACVR2B	Activin receptor type-2B Precursor (EC 2.7.11.30)(Activin receptor type IIB)(ACTR-IIB)	93
ADAM10	ADAM 10 Precursor (EC 3.4.24.81)(A disintegrin and metalloproteinase domain 10)(Mammalian disintegrin-metalloprotease)(Kuzbanian protein homolog)(CDw156)(CD156c antigen)	102
ADAM12	ADAM 12 Precursor (EC 3.4.24.-)(A disintegrin and metalloproteinase domain 12)(Meltrin-alpha)	8038
ADAM17	ADAM 17 Precursor (EC 3.4.24.86)(A disintegrin and metalloproteinase domain 17)(TNF-alpha-converting enzyme)(TNF-alpha convertase)(Snake venom-like protease)(CD156b antigen)	6868
ADAM9	ADAM 9 Precursor (EC 3.4.24.-)(A disintegrin and metalloproteinase domain 9)(Metalloprotease/disintegrin/cysteine-rich protein 9)(Myeloma cell metalloproteinase)(Meltrin-gamma)(Cellular disintegrin-re	8754
ADAMTS1	A disintegrin and metalloproteinase with thrombospondin motifs 1 Precursor (ADAMTS-1)(ADAM-TS 1)(ADAM-TS1)(EC 3.4.24.-)(METH-1)	9510
ADAMTS3	A disintegrin and metalloproteinase with thrombospondin motifs 3 Precursor (ADAMTS-3)(ADAM-TS 3)(ADAM-TS3)(EC 3.4.24.-)(Procollagen II amino propeptide-processing enzyme)(Procollagen II N-proteinase)(	9508
ADAMTS4	A disintegrin and metalloproteinase with thrombospondin motifs 4 Precursor (ADAMTS-4)(ADAM-TS 4)(ADAM-TS4)(EC 3.4.24.82)(Aggrecanase-1)(ADMP-1)	9507
ADAMTS9	A disintegrin and metalloproteinase with thrombospondin motifs 9 Precursor (ADAMTS-9)(ADAM-TS 9)(ADAM-TS9)(EC 3.4.24.-)	56999
ADAMTSL4	ADAMTS-like protein 4 Precursor (ADAMTSL-4)(Thrombospondin repeat-containing protein 1)	54507
ADARB1	Double-stranded RNA-specific editase 1 (EC 3.5.-.-)(dsRNA adenosine deaminase)(RNA-editing deaminase 1)(RNA-editing enzyme 1)	104
ADCY7	Adenylate cyclase type 7 (EC 4.6.1.1)(Adenylate cyclase type VII)(ATP pyrophosphate-lyase 7)(Adenylyl cyclase 7)	113
ADD1	Alpha-adducin (Erythrocyte adducin subunit alpha)	118
ADD3	Gamma-adducin (Adducin-like protein 70)	120
ADH7	Alcohol dehydrogenase class 4 mu/sigma chain (EC 1.1.1.1)(Alcohol dehydrogenase class IV mu/sigma chain)(Retinol dehydrogenase)(Gastric alcohol dehydrogenase)	131
ADIPOR2	Adiponectin receptor protein 2 (Progestin and adipoQ receptor family member II)	79602
ADNP2	ADNP homeobox protein 2 (Zinc finger protein 508)	22850
ADORA2B	Adenosine receptor A2b	136
ADORA3	Adenosine A3 receptor	140
ADPGK	ADP-dependent glucokinase Precursor (ADP-GK)(ADPGK)(EC 2.7.1.147)(RbBP-35)	83440
ADSL	Adenylosuccinate lyase (ASL)(EC 4.3.2.2)(Adenylosuccinase)(ASase)	158
AFF1	AF4/FMR2 family member 1 (Proto-oncogene AF4)(Protein AF-4)(Protein FEL)	4299
AFF4	AF4/FMR2 family member 4 (ALL1-fused gene from chromosome 5q31)(Major CDK9 elongation factor-associated protein)	27125
AGFG1	Arf-GAP domain and FG repeats-containing protein 1 (Nucleoporin-like protein RIP)(HIV-1 Rev-binding protein)(Rev-interacting protein)(Rev/Rex activation domain-binding protein)	3267
AGL	Glycogen debranching enzyme (Glycogen debrancher) [Includes 4-alpha-glucanotransferase(EC 2.4.1.25)(Oligo-1,4-1,4-glucantransferase);Amylo-alpha-1,6-glucosidase(Amylo-1,6-glucosidase)(EC 3.2.1.33)(Dex	178
AGPAT5	1-acyl-sn-glycerol-3-phosphate acyltransferase epsilon (EC 2.3.1.51)(1-AGP acyltransferase 5)(1-AGPAT 5)(Lysophosphatidic acid acyltransferase epsilon)(LPAAT-epsilon)(1-acylglycerol-3-phosphate O-acyl	55326
AGPS	Alkyldihydroxyacetonephosphate synthase, peroxisomal Precursor (Alkyl-DHAP synthase)(EC 2.5.1.26)(Alkylglycerone-phosphate synthase)(Aging-associated gene 5 protein)	8540
AHCTF1	AT-hook-containing transcription factor 1 (Embryonic large molecule derived from yolk sac)	25909
AHR	Aryl hydrocarbon receptor Precursor (Ah receptor)(AhR)	196
AHSA1	Activator of 90 kDa heat shock protein ATPase homolog 1 (AHA1)(p38)	10598
AKAP3	A-kinase anchor protein 3 (Protein kinase A-anchoring protein 3)(PRKA3)(A-kinase anchor protein 110 kDa)(AKAP 110)(Sperm oocyte-binding protein)(Fibrousheathin-1)(Fibrousheathin I)(Fibrous sheath prot	10566
AKAP7	A-kinase anchor protein 7 isoform gamma (Protein kinase A-anchoring protein 7 isoform gamma)(A-kinase anchor protein 18)	9465
AKAP8	A-kinase anchor protein 8 (A-kinase anchor protein 95 kDa)(AKAP 95)	10270
AKR1B10	Aldo-keto reductase family 1 member B10 (EC 1.1.1.-)(Aldose reductase-like)(ARL-1)(Aldose reductase-related protein)(ARP)(hARP)(Small intestine reductase)(SI reductase)	441282;57016
AKT3	RAC-gamma serine/threonine-protein kinase (EC 2.7.11.1)(RAC-PK-gamma)(Protein kinase Akt-3)(Protein kinase B, gamma)(PKB gamma)(STK-2)	10000
ALCAM	CD166 antigen Precursor (Activated leukocyte cell adhesion molecule)(CD166 antigen)	214
ALDH1A1	Retinal dehydrogenase 1 (RALDH 1)(RalDH1)(EC 1.2.1.36)(Aldehyde dehydrogenase family 1 member A1)(Aldehyde dehydrogenase, cytosolic)(ALHDII)(ALDH-E1)	216
ALDH1A3	Aldehyde dehydrogenase family 1 member A3 (EC 1.2.1.5)(Aldehyde dehydrogenase 6)(Retinaldehyde dehydrogenase 3)(RALDH-3)	220
ALDH3A2	Fatty aldehyde dehydrogenase (EC 1.2.1.3)(Aldehyde dehydrogenase family 3 member A2)(Aldehyde dehydrogenase 10)(Microsomal aldehyde dehydrogenase)	224
ALDH8A1	Aldehyde dehydrogenase family 8 member A1 (EC 1.2.1.-)(Aldehyde dehydrogenase 12)	64577
ALK	ALK tyrosine kinase receptor Precursor (EC 2.7.10.1)(Anaplastic lymphoma kinase)(CD246 antigen)	238
ALPP	Alkaline phosphatase, placental type Precursor (EC 3.1.3.1)(PLAP-1)(Alkaline phosphatase Regan isozyme)	250
ALPPL2	Alkaline phosphatase, placental-like Precursor (EC 3.1.3.1)(Alkaline phosphatase Nagao isozyme)(Germ cell alkaline phosphatase)(GCAP)(PLAP-like)(ALP-1)	251
ALX1	ALX homeobox protein 1 (Cartilage homeoprotein 1)(CART-1)	8092
AMD1	S-adenosylmethionine decarboxylase proenzyme Precursor (AdoMetDC)(SAMDC)(EC 4.1.1.50) [Contains S-adenosylmethionine decarboxylase alpha chain;S-adenosylmethionine decarboxylase beta chain]	262
AMFR	Autocrine motility factor receptor, isoform 2 (AMF receptor, isoform 2)(EC 6.3.2.-)(gp78)(RING finger protein 45)	267
AMHR2	Anti-Muellerian hormone type-2 receptor Precursor (EC 2.7.11.30)(Anti-Muellerian hormone type II receptor)(AMH type II receptor)(MIS type II receptor)(MISRII)(MRII)	269
AMOTL1	Angiomotin-like protein 1	154810
ANK1	Ankyrin-1 (Erythrocyte ankyrin)(Ankyrin-R)	286
ANK3	Ankyrin-3 (ANK-3)(Ankyrin-G)	288
ANKFY1	Ankyrin repeat and FYVE domain-containing protein 1 (Ankyrin repeats hooked to a zinc finger motif)	51479
ANKFY1	Ankyrin repeat and FYVE domain-containing protein 1 (Ankyrin repeats hooked to a zinc finger motif)	51479
ANKFY1	Ankyrin repeat and FYVE domain-containing protein 1 (Ankyrin repeats hooked to a zinc finger motif)	51479
ANKRD10	Ankyrin repeat domain-containing protein 10	55608
ANKRD17	Ankyrin repeat domain-containing protein 17 (Gene trap ankyrin repeat protein)(Serologically defined breast cancer antigen NY-BR-16)	26057
ANKRD42	Ankyrin repeat domain-containing protein 42	338699
ANKRD49	Ankyrin repeat domain-containing protein 49 (Fetal globin-inducing factor)	54851
ANKRD6	Ankyrin repeat domain-containing protein 6 (Diversin)	22881
ANKS1A	Ankyrin repeat and SAM domain-containing protein 1A (Odin)	23294
ANLN	Actin-binding protein anillin	54443
ANO2	Anoctamin-2 (Transmembrane protein 16B)	57101
ANTXR1	Anthrax toxin receptor 1 Precursor (Tumor endothelial marker 8)	84168
ANTXR2	Anthrax toxin receptor 2 Precursor (Capillary morphogenesis gene 2 protein)(CMG-2)	118429
ANXA7	Annexin A7 (Annexin-7)(Annexin VII)(Synexin)	310
AOAH	Acyloxyacyl hydrolase Precursor (EC 3.1.1.77) [Contains Acyloxyacyl hydrolase small subunit;Acyloxyacyl hydrolase large subunit]	313
AP1B1	AP-1 complex subunit beta-1 (Adapter-related protein complex 1 subunit beta-1)(Adaptor protein complex AP-1 subunit beta-1)(Beta-adaptin 1)(Beta1-adaptin)(Golgi adaptor HA1/AP1 adaptin beta subunit)(C	162
AP3M1	AP-3 complex subunit mu-1 (Adapter-related protein complex 3 mu-1 subunit)(AP-3 adapter complex mu3A subunit)(Mu-adaptin 3A)(Mu3A-adaptin)	26985
APBB3	Amyloid beta A4 precursor protein-binding family B member 3 (Fe65-like protein 2)(Fe65L2)	10307
APITD1	Centromere protein S (CENP-S)(Apoptosis-inducing TAF9-like domain-containing protein 1)	1325;378708
APLN	apelin (APLN), mRNA	8862
APOBEC3B	Probable DNA dC->dU-editing enzyme APOBEC-3B (EC 3.5.4.-)(Phorbolin-1-related protein)(Phorbolin-2/3)	9582
APP	Amyloid beta A4 protein Precursor (Alzheimer disease amyloid protein)(ABPP)(APPI)(APP)(PreA4)(Cerebral vascular amyloid peptide)(CVAP)(Protease nexin-II)(PN-II) [Contains Soluble APP-alpha(S-APP-alpha	351
AQP3	Aquaporin-3 (AQP-3)	360
AQP8	Aquaporin-8 (AQP-8)	343
AR	Androgen receptor (Dihydrotestosterone receptor)(Nuclear receptor subfamily 3 group C member 4)	367
ARAP1	Arf-GAP, Rho-GAP domain, ANK repeat and PH domain-containing protein 1 (Centaurin-delta-2)(Cnt-d2)	116985
ARC	Activity-regulated cytoskeleton-associated protein (Activity-regulated gene 3.1 protein homolog)(Arg3.1)(ARC/ARG3.1)	23237
ARCN1	Coatomer subunit delta (Delta-coat protein)(Delta-COP)(Archain)	372
ARF3	ADP-ribosylation factor 3	377
ARF4	ADP-ribosylation factor 4	378
ARF6	ADP-ribosylation factor 6	382
ARFGAP3	ADP-ribosylation factor GTPase-activating protein 3 (ARF GAP 3)	26286
ARGLU1	Arginine and glutamate-rich protein 1	55082
ARHGAP12	Rho GTPase-activating protein 12 (Rho-type GTPase-activating protein 12)	94134
ARHGAP18	Rho GTPase-activating protein 18 (Rho-type GTPase-activating protein 18)(MacGAP)	93663
ARHGAP24	Rho GTPase-activating protein 24 (Rho-type GTPase-activating protein 24)(Filamin-A-associated RhoGAP)(FilGAP)(RhoGAP of 73 kDa)(p73RhoGAP)(RAC1- and CDC42-specific GTPase-activating protein of 72 kDa)	83478
ARHGAP30	Rho GTPase-activating protein 30 (Rho-type GTPase-activating protein 30)	257106
ARHGAP5	Rho GTPase-activating protein 5 (Rho-type GTPase-activating protein 5)(p190-B)	394
ARHGAP6	Rho GTPase-activating protein 6 (Rho-type GTPase-activating protein 6)(Rho-type GTPase-activating protein RhoGAPX-1)	395
ARHGEF10	Rho guanine nucleotide exchange factor 10	9639
ARHGEF17	Rho guanine nucleotide exchange factor 17 (164 kDa Rho-specific guanine-nucleotide exchange factor)(p164-RhoGEF)(p164RhoGEF)(Tumor endothelial marker 4)	9828
ARHGEF6	Rho guanine nucleotide exchange factor 6 (Rac/Cdc42 guanine nucleotide exchange factor 6)(PAK-interacting exchange factor alpha)(Alpha-Pix)(COOL-2)	9459
ARHGEF7	Rho guanine nucleotide exchange factor 7 (PAK-interacting exchange factor beta)(Beta-Pix)(COOL-1)(p85)	8874
ARID5A	AT-rich interactive domain-containing protein 5A (ARID domain-containing protein 5A)(Modulator recognition factor 1)(MRF-1)	10865
ARIH2	Protein ariadne-2 homolog (ARI-2)(Triad1 protein)	10425
ARIH2	Protein ariadne-2 homolog (ARI-2)(Triad1 protein)	10425
ARL1	ADP-ribosylation factor-like protein 1	400
ARL15	ADP-ribosylation factor-like 15 (ARL15), mRNA	54622
ARL3	ADP-ribosylation factor-like protein 3	403
ARL5B	ADP-ribosylation factor-like protein 5B (ADP-ribosylation factor-like protein 8)	221079
ARL6IP5	PRA1 family protein 3 (ADP-ribosylation factor-like protein 6-interacting protein 5)(ARL-6-interacting protein 5)(Aip-5)(Glutamate transporter EAAC1-interacting protein)(GTRAP3-18)(Prenylated Rab acce	10550
ARMC1	Armadillo repeat-containing protein 1	55156
ARMC10	Armadillo repeat-containing protein 10 (Splicing variant involved in hepatocarcinogenesis protein)	83787
ARMCX5	Armadillo repeat-containing X-linked protein 5	64860
ARNT2	Aryl hydrocarbon receptor nuclear translocator 2 (ARNT protein 2)	9915
ARNTL	Aryl hydrocarbon receptor nuclear translocator-like protein 1 (Brain and muscle ARNT-like 1)(Member of PAS protein 3)(Basic-helix-loop-helix-PAS protein MOP3)(bHLH-PAS protein JAP3)	406
ARRB1	Beta-arrestin-1 (Arrestin beta-1)	408
ARRDC3	Arrestin domain-containing protein 3	57561
ARSI	Arylsulfatase I Precursor (ASI)(EC 3.1.6.-)	340075
ART5	Ecto-ADP-ribosyltransferase 5 Precursor (EC 2.4.2.31)(NAD(P)(+)--arginine ADP-ribosyltransferase 5)(Mono(ADP-ribosyl)transferase 5)	116969
ASAH1	Acid ceramidase Precursor (AC)(EC 3.5.1.23)(Acylsphingosine deacylase)(N-acylsphingosine amidohydrolase)(Putative 32 kDa heart protein)(PHP32) [Contains Acid ceramidase subunit alpha;Acid ceramidase s	427
ASAP1	Arf-GAP with SH3 domain, ANK repeat and PH domain-containing protein 1 (130 kDa phosphatidylinositol 4,5-biphosphate-dependent ARF1 GTPase-activating protein)(PIP2-dependent ARF1 GAP)(ADP-ribosylation	50807
ASAP3	Arf-GAP with SH3 domain, ANK repeat and PH domain-containing protein 3 (Development and differentiation-enhancing factor-like 1)(Protein up-regulated in liver cancer 1)	55616
ASB7	Ankyrin repeat and SOCS box protein 7 (ASB-7)	140460
ASB7	Ankyrin repeat and SOCS box protein 7 (ASB-7)	140460
ASIP	Agouti-signaling protein Precursor (ASP)(Agouti switch protein)	434
ASNS	Asparagine synthetase [glutamine-hydrolyzing] (EC 6.3.5.4)(Glutamine-dependent asparagine synthetase)(Cell cycle control protein TS11)	440
ASPH	Aspartyl/asparaginyl beta-hydroxylase (EC 1.14.11.16)(Aspartate beta-hydroxylase)(ASP beta-hydroxylase)(Peptide-aspartate beta-dioxygenase)	444
ASRGL1	L-asparaginase (EC 3.5.1.1)(L-asparagine amidohydrolase)(Asparaginase-like protein 1)	80150
ATAD2	ATPase family AAA domain-containing protein 2 (EC 3.6.1.3)(AAA nuclear coregulator cancer-associated protein)(ANCCA)	29028
ATCAY	Caytaxin (Ataxia Cayman type protein)(BNIP-H)	85300
ATE1	Arginyl-tRNA--protein transferase 1 (Arginyltransferase 1)(R-transferase 1)(EC 2.3.2.8)(Arginine-tRNA--protein transferase 1)	11101
ATF2	Cyclic AMP-dependent transcription factor ATF-2 (Activating transcription factor 2)(cAMP response element-binding protein CRE-BP1)(HB16)	1386
ATF3	Cyclic AMP-dependent transcription factor ATF-3 (Activating transcription factor 3)	467
ATF3	Cyclic AMP-dependent transcription factor ATF-3 (Activating transcription factor 3)	467
ATF6	Cyclic AMP-dependent transcription factor ATF-6 alpha (Activating transcription factor 6 alpha)(ATF6-alpha) [Contains Processed cyclic AMP-dependent transcription factor ATF-6 alpha]	22926
ATG10	Autophagy-related protein 10 (APG10-like)	83734
ATL2	Atlastin-2 (ADP-ribosylation factor-like protein 6-interacting protein 2)(ARL-6-interacting protein 2)(Aip-2)	64225
ATP10D	Probable phospholipid-transporting ATPase VD (ATPVD)(EC 3.6.3.1)(ATPase class V type 10D)	57205
ATP11A	Probable phospholipid-transporting ATPase IH (EC 3.6.3.1)(ATPase class VI type 11A)(ATPase IS)	23250
ATP11B	Probable phospholipid-transporting ATPase IF (EC 3.6.3.1)(ATPase class VI type 11B)(ATPase IR)	23200
ATP2B1	Plasma membrane calcium-transporting ATPase 1 (PMCA1)(EC 3.6.3.8)(Plasma membrane calcium pump isoform 1)(Plasma membrane calcium ATPase isoform 1)	490
ATP2B4	Plasma membrane calcium-transporting ATPase 4 (PMCA4)(EC 3.6.3.8)(Plasma membrane calcium ATPase isoform 4)(Plasma membrane calcium pump isoform 4)(Matrix-remodeling-associated protein 1)	493
ATP6V1B1	V-type proton ATPase subunit B, kidney isoform (V-ATPase subunit B 1)(Vacuolar proton pump subunit B 1)(Endomembrane proton pump 58 kDa subunit)	525
ATP6V1C1	V-type proton ATPase subunit C 1 (V-ATPase subunit C 1)(Vacuolar proton pump subunit C 1)	528
ATP6V1G3	V-type proton ATPase subunit G 3 (V-ATPase subunit G 3)(Vacuolar proton pump subunit G 3)(V-ATPase 13 kDa subunit 3)	127124
ATP6V1H	V-type proton ATPase subunit H (V-ATPase subunit H)(Vacuolar proton pump subunit H)(V-ATPase 50/57 kDa subunits)(Vacuolar proton pump subunit SFD)(VMA13)(Nef-binding protein 1)(NBP1)	51606
ATP8B2	Probable phospholipid-transporting ATPase ID (EC 3.6.3.1)(ATPase class I type 8B member 2)	57198
ATP8B4	Probable phospholipid-transporting ATPase IM (EC 3.6.3.1)(ATPase class I type 8B member 4)	79895
ATXN1	Ataxin-1 (Spinocerebellar ataxia type 1 protein)	6310
AUH	Methylglutaconyl-CoA hydratase, mitochondrial Precursor (EC 4.2.1.18)(AU-specific RNA-binding enoyl-CoA hydratase)(AU-binding protein/enoyl-CoA hydratase)	549
AXL	Tyrosine-protein kinase receptor UFO Precursor (EC 2.7.10.1)(AXL oncogene)	558
AZI2	5-azacytidine-induced protein 2 (NF-kappa-B-activating kinase-associated protein 1)(Nak-associated protein 1)(TILP)	64343
AZIN1	Antizyme inhibitor 1 (AZI)(Ornithine decarboxylase antizyme inhibitor)	51582
B3GALNT1	UDP-GalNAc:beta-1,3-N-acetylgalactosaminyltransferase 1 (EC 2.4.1.79)(Beta-3-GalNAc-T1)(Beta-1,3-galactosyltransferase 3)(Beta-1,3-GalTase 3)(Beta3Gal-T3)(b3Gal-T3)(Beta-3-Gx-T3)(Galactosylgalactosylg	8706
B3GNT1	UDP-GlcNAc:betaGal beta-1,3-N-acetylglucosaminyltransferase 2 (EC 2.4.1.-)(Beta3Gn-T1)(BGnT-1)(Beta-1,3-galactosyltransferase 7)(Beta-1,3-GalTase 7)(Beta3Gal-T7)(b3Gal-T7)(Beta-3-Gx-T7)(UDP-galactose:	10678
B4GALT4	Beta-1,4-galactosyltransferase 4 (Beta-1,4-GalTase 4)(Beta4Gal-T4)(b4Gal-T4)(EC 2.4.1.-)(UDP-galactose:beta-N-acetylglucosamine beta-1,4-galactosyltransferase 4)(UDP-Gal:beta-GlcNAc beta-1,4-galactosy	8702
BACE2	Beta-secretase 2 Precursor (EC 3.4.23.45)(Beta-site APP-cleaving enzyme 2)(Aspartyl protease 1)(Asp 1)(ASP1)(Membrane-associated aspartic protease 1)(Memapsin-1)(Aspartic-like protease 56 kDa)(Down re	25825
BACH1	Transcription regulator protein BACH1 (BTB and CNC homolog 1)(HA2303)	571
BAG3	BAG family molecular chaperone regulator 3 (BAG-3)(Bcl-2-associated athanogene 3)(Bcl-2-binding protein Bis)(Docking protein CAIR-1)	9531
BAG4	BAG family molecular chaperone regulator 4 (BAG-4)(Bcl-2-associated athanogene 4)(Silencer of death domains)	9530
BAI1	Brain-specific angiogenesis inhibitor 1 Precursor	575
BAIAP2	Brain-specific angiogenesis inhibitor 1-associated protein 2 (BAI1-associated protein 2)(BAI-associated protein 2)(Protein BAP2)(Insulin receptor substrate p53)(Insulin receptor substrate protein of 5	10458
BAMBI	BMP and activin membrane-bound inhibitor homolog Precursor (Putative transmembrane protein NMA)(Non-metastatic gene A protein)	25805
BANP	Protein BANP (Btg3-associated nuclear protein)(Scaffold/matrix-associated region-1-binding protein)(BEN domain-containing protein 1)	54971
BARX2	Homeobox protein BarH-like 2	8538
BASP1	Brain acid soluble protein 1 (BASP1 protein)(Neuronal axonal membrane protein NAP-22)(22 kDa neuronal tissue-enriched acidic protein)	10409
BATF	Basic leucine zipper transcriptional factor ATF-like (B-ATF)(SF-HT-activated gene 2 protein)(SFA-2)	10538
BAZ1B	Bromodomain adjacent to zinc finger domain protein 1B (Williams-Beuren syndrome chromosomal region 9 protein)(Williams syndrome transcription factor)(hWALP2)	9031
BAZ2B	Bromodomain adjacent to zinc finger domain protein 2B (hWALp4)	29994
BCAS3	Breast carcinoma-amplified sequence 3 (Maab1 protein)(GAOB1)	54828
BCAT1	Branched-chain-amino-acid aminotransferase, cytosolic (BCAT(c))(EC 2.6.1.42)(Protein ECA39)	586
BCL11A	B-cell lymphoma/leukemia 11A (B-cell CLL/lymphoma 11A)(COUP-TF-interacting protein 1)(Ecotropic viral integration site 9 protein homolog)(EVI-9)	53335
BCL3	B-cell lymphoma 3-encoded protein (Protein Bcl-3)	602
BCL6	B-cell lymphoma 6 protein (BCL-6)(Zinc finger protein 51)(LAZ-3 protein)(BCL-5)(Zinc finger and BTB domain-containing protein 27)	604
BCLAF1	Bcl-2-associated transcription factor 1 (Btf)	731605;9774
BCOR	BCL-6 corepressor (BCoR)	54880
BCR	Breakpoint cluster region protein (EC 2.7.11.1)(Renal carcinoma antigen NY-REN-26)	613
BCS1L	Mitochondrial chaperone BCS1 (BCS1-like protein)(H-BCS1)	617
BET1	BET1 homolog (hBET1)(Golgi vesicular membrane-trafficking protein p18)	10282
BFSP1	Filensin (Beaded filament structural protein 1)(Lens fiber cell beaded-filament structural protein CP 115)(CP115)(Lens intermediate filament-like heavy)(LIFL-H)	631
BHLHE41	Class B basic helix-loop-helix protein 3 (bHLHB3)(Differentially expressed in chondrocytes protein 2)(hDEC2)(Enhancer-of-split and hairy-related protein 1)(SHARP-1)	79365
BID	BH3-interacting domain death agonist (p22 BID)(BID) [Contains BH3-interacting domain death agonist p15(p15 BID);BH3-interacting domain death agonist p13(p13 BID);BH3-interacting domain death agonist p	637
BIRC8	Baculoviral IAP repeat-containing protein 8 (Inhibitor of apoptosis-like protein 2)(IAP-like protein 2)(ILP-2)(Testis-specific inhibitor of apoptosis)	112401
BLCAP	Bladder cancer-associated protein (Bladder cancer 10 kDa protein)(Bc10)	10904
BLNK	B-cell linker protein (Cytoplasmic adapter protein)(B-cell adapter containing a SH2 domain protein)(B-cell adapter containing a Src homology 2 domain protein)(Src homology 2 domain-containing leukocyt	29760
BMP4	Bone morphogenetic protein 4 Precursor (BMP-4)(BMP-2B)	652
BMPR2	Bone morphogenetic protein receptor type-2 Precursor (EC 2.7.11.30)(Bone morphogenetic protein receptor type II)(BMP type II receptor)(BMPR-II)	659
BNIPL	Bcl-2/adenovirus E1B 19 kDa-interacting protein 2-like protein	149428
BRCA1	Breast cancer type 1 susceptibility protein (RING finger protein 53)	672
BRF2	Transcription factor IIIB 50 kDa subunit (TFIIIB50)(hTFIIIB50)(B-related factor 2)(BRF-2)(hBRFU)	55290
BRI3BP	BRI3-binding protein (I3-binding protein)(Cervical cancer 1 proto-oncogene-binding protein KG19)(HCCR-1)	140707
C10orf82	Uncharacterized protein C10orf82	143379
C11orf49	UPF0705 protein C11orf49	79096
C14orf159	UPF0317 protein C14orf159, mitochondrial Precursor	80017
C19orf25	CS025_HUMAN Isoform 2 of Q9UFG5 - Homo sapiens (Human)	148223
C1orf51	Uncharacterized protein C1orf51	148523
C1orf63	UPF0471 protein C1orf63	57035
C1orf86	Uncharacterized protein C1orf86	100129828;199990
C1orf86	Uncharacterized protein C1orf86	100129828;199990
C1QA	Complement C1q subcomponent subunit A Precursor	712
C1QTNF1	Complement C1q tumor necrosis factor-related protein 1 Precursor (G protein-coupled receptor-interacting protein)(GIP)	114897
C20orf7	Probable methyltransferase C20orf7, mitochondrial Precursor (EC 2.1.1.-)	79133
C21orf59	Uncharacterized protein C21orf59	56683
C21orf7	TAK1-like protein	56911
C3	Complement C3 Precursor (C3 and PZP-like alpha-2-macroglobulin domain-containing protein 1) [Contains Complement C3 beta chain;Complement C3 alpha chain;C3a anaphylatoxin;Complement C3b alpha' chain;C	100133511;653879;718
C4orf49	Ovary-specific acidic protein (Corneal endothelium specific protein 1)	84709
C9orf114	Uncharacterized protein C9orf114	51490
C9orf25	Uncharacterized protein C9orf25	203259
C9orf5	Transmembrane protein C9orf5 (Protein CG-2)	23731
C9orf80	Uncharacterized protein C9orf80	58493
CA11	Carbonic anhydrase-related protein 11 Precursor (CA-RP XI)(CARP XI)(CA-XI)(Carbonic anhydrase-related protein 2)(CARP-2)(CA-RP II)	770
CA12	Carbonic anhydrase 12 Precursor (EC 4.2.1.1)(Carbonic anhydrase XII)(CA-XII)(Carbonate dehydratase XII)(HOM-RCC-3.1.3 tumor antigen)	771
CABLES2	CDK5 and ABL1 enzyme substrate 2 (Interactor with CDK3 2)(Ik3-2)	81928
CABP5	Calcium-binding protein 5 (CaBP5)	56344
CACNB3	Voltage-dependent L-type calcium channel subunit beta-3 (CAB3)(Calcium channel voltage-dependent subunit beta 3)	784
CACNG7	Voltage-dependent calcium channel gamma-7 subunit (Neuronal voltage-gated calcium channel gamma-7 subunit)	59284
CADPS2	Calcium-dependent secretion activator 2 (Calcium-dependent activator protein for secretion 2)(CAPS-2)	93664
CALCRL	Calcitonin gene-related peptide type 1 receptor Precursor (CGRP type 1 receptor)(Calcitonin receptor-like receptor)	10203
CALD1	Caldesmon (CDM)	800
CALR	Calreticulin Precursor (CRP55)(Calregulin)(HACBP)(ERp60)(grp60)	811
CALU	Calumenin Precursor (Crocalbin)(IEF SSP 9302)	813
CAMK2A	Calcium/calmodulin-dependent protein kinase type II alpha chain (CaM-kinase II alpha chain)(CaM kinase II subunit alpha)(CaMK-II subunit alpha)(EC 2.7.11.17)	815
CAMK2D	Calcium/calmodulin-dependent protein kinase type II delta chain (CaM-kinase II delta chain)(CaM kinase II subunit delta)(CaMK-II subunit delta)(EC 2.7.11.17)	817
CAMK2G	Calcium/calmodulin-dependent protein kinase type II gamma chain (CaM-kinase II gamma chain)(CaM kinase II subunit gamma)(CaMK-II subunit gamma)(EC 2.7.11.17)	818
CAMKK2	Calcium/calmodulin-dependent protein kinase kinase 2 (EC 2.7.11.17)(Calcium/calmodulin-dependent protein kinase kinase beta)(CaM-kinase kinase beta)(CaM-KK beta)(CaMKK beta)	10645
CAMP	Cathelicidin antimicrobial peptide Precursor (18 kDa cationic antimicrobial protein)(CAP-18)(hCAP-18) [Contains Antibacterial protein FALL-39(FALL-39 peptide antibiotic);Antibacterial protein LL-37]	820
CANT1	Soluble calcium-activated nucleotidase 1 (SCAN-1)(EC 3.6.1.6)(Apyrase homolog)(Putative MAPK-activating protein PM09)(Putative NF-kappa-B-activating protein 107)	124583
CANX	Calnexin Precursor (Major histocompatibility complex class I antigen-binding protein p88)(p90)(IP90)	821
CAPN3	Calpain-3 (EC 3.4.22.54)(Calpain L3)(Calpain p94)(Calcium-activated neutral proteinase 3)(CANP 3)(Muscle-specific calcium-activated neutral protease 3)(New calpain 1)(nCL-1)	825
CAPRIN1	Caprin-1 (Cytoplasmic activation- and proliferation-associated protein 1)(GPI-anchored membrane protein 1)(GPI-anchored protein p137)(GPI-p137)(p137GPI)(Cell cycle associated protein 1)(Membrane compo	4076
CAPRIN2	Caprin-2 (Cytoplasmic activation/proliferation-associated protein 2)(C1q domain-containing protein 1)(EEG-1)(Gastric cancer multidrug resistance-associated protein)	65981
CAPS	Calcyphosin (Calcyphosine)	828
CAPZA2	F-actin-capping protein subunit alpha-2 (CapZ alpha-2)	830
CARS2	Probable cysteinyl-tRNA synthetase, mitochondrial Precursor (EC 6.1.1.16)(Cysteine--tRNA ligase)(CysRS)	79587
CASD1	CAS1 domain-containing protein 1 Precursor	64921
CASP1	Caspase-1 Precursor (CASP-1)(EC 3.4.22.36)(Interleukin-1 beta convertase)(IL-1BC)(Interleukin-1 beta-converting enzyme)(IL-1 beta-converting enzyme)(ICE)(p45) [Contains Caspase-1 subunit p20;Caspase-1	834
CASP8AP2	CASP8-associated protein 2 (FLICE-associated huge protein)	9994
CAT	Catalase (EC 1.11.1.6)	847
CBFA2T3	Protein CBFA2T3 (Myeloid translocation gene on chromosome 16 protein)(hMTG16)(MTG8-related protein 2)(Zinc finger MYND domain-containing protein 4)	863
CBFB	Core-binding factor subunit beta (CBF-beta)(Polyomavirus enhancer-binding protein 2 beta subunit)(PEBP2-beta)(PEA2-beta)(SL3-3 enhancer factor 1 subunit beta)(SL3/AKV core-binding factor beta subunit)	865
CBL	E3 ubiquitin-protein ligase CBL (EC 6.3.2.-)(Signal transduction protein CBL)(Proto-oncogene c-CBL)(Casitas B-lineage lymphoma proto-oncogene)(RING finger protein 55)	867
CBLL1	E3 ubiquitin-protein ligase Hakai (EC 6.3.2.-)(Casitas B-lineage lymphoma-transforming sequence-like protein 1)(c-Cbl-like protein 1)(RING finger protein 188)	79872
CBX5	Chromobox protein homolog 5 (Heterochromatin protein 1 homolog alpha)(HP1 alpha)(Antigen p25)	23468
CBX6	Chromobox protein homolog 6	23466
CCDC101	SAGA-associated factor 29 homolog (Coiled-coil domain-containing protein 101)	112869
CCDC130	Coiled-coil domain-containing protein 130 (9 kDa protein)	81576
CCDC134	Coiled-coil domain-containing protein 134 Precursor	79879
CCL15	C-C motif chemokine 15 Precursor (Small-inducible cytokine A15)(Macrophage inflammatory protein 5)(MIP-5)(Chemokine CC-2)(HCC-2)(NCC-3)(MIP-1 delta)(Leukotactin-1)(LKN-1)(Mrp-2b) [Contains CCL15(22-92	6359
CCL18	C-C motif chemokine 18 Precursor (Small-inducible cytokine A18)(Macrophage inflammatory protein 4)(MIP-4)(Pulmonary and activation-regulated chemokine)(CC chemokine PARC)(Alternative macrophage activa	6362
CCL2	C-C motif chemokine 2 Precursor (Small-inducible cytokine A2)(Monocyte chemoattractant protein 1)(Monocyte chemotactic protein 1)(MCP-1)(Monocyte chemotactic and activating factor)(MCAF)(Monocyte secr	6347
CCL20	C-C motif chemokine 20 Precursor (Small-inducible cytokine A20)(Macrophage inflammatory protein 3 alpha)(MIP-3-alpha)(Liver and activation-regulated chemokine)(CC chemokine LARC)(Beta chemokine exodus	6364
CCL5	C-C motif chemokine 5 Precursor (Small-inducible cytokine A5)(T-cell-specific protein RANTES)(SIS-delta)(T cell-specific protein P228)(TCP228)(Eosinophil-chemotactic cytokine)(EoCP) [Contains RANTES(3	6352
CCNB1IP1	E3 ubiquitin-protein ligase CCNB1IP1 (EC 6.3.2.-)(Cyclin-B1-interacting protein 1)(Human enhancer of invasion 10)	57820
CCND2	G1/S-specific cyclin-D2	894
CCNE2	G1/S-specific cyclin-E2	9134
CCNG2	Cyclin-G2	901
CCNO	Cyclin-O (EC 3.2.2.-)(Uracil-DNA glycosylase 2)(UDG2)(Cyclin-like uracil-DNA glycosylase)	10309
CCNT2	Cyclin-T2 (CycT2)	905
CCR7	C-C chemokine receptor type 7 Precursor (C-C CKR-7)(CC-CKR-7)(CCR-7)(MIP-3 beta receptor)(EBV-induced G-protein coupled receptor 1)(EBI1)(BLR2)(CDw197)(CD197 antigen)	1236
CCRL1	C-C chemokine receptor type 11 (C-C CKR-11)(CC-CKR-11)(CCR-11)(CC chemokine receptor-like 1)(CCRL1)(CCX CKR)	51554
CCRN4L	Nocturnin (CCR4 protein homolog)	25819
CD14	Monocyte differentiation antigen CD14 Precursor (Myeloid cell-specific leucine-rich glycoprotein)(CD14 antigen) [Contains Monocyte differentiation antigen CD14, urinary form;Monocyte differentiation a	929
CD248	Endosialin Precursor (Tumor endothelial marker 1)(CD248 antigen)	57124
CD2AP	CD2-associated protein (Cas ligand with multiple SH3 domains)(Adapter protein CMS)	23607
CD53	Leukocyte surface antigen CD53 (Cell surface glycoprotein CD53)(Tetraspanin-25)(Tspan-25)(CD53 antigen)	963
CD55	Complement decay-accelerating factor Precursor (CD55 antigen)	1604
CD70	CD70 antigen (CD27 ligand)(CD27-L)(Tumor necrosis factor ligand superfamily member 7)(CD70 antigen)	970
CD80	T-lymphocyte activation antigen CD80 Precursor (Activation B7-1 antigen)(CTLA-4 counter-receptor B7.1)(B7)(BB1)(CD80 antigen)	941
CD86	T-lymphocyte activation antigen CD86 Precursor (Activation B7-2 antigen)(CTLA-4 counter-receptor B7.2)(B70)(FUN-1)(BU63)(CD86 antigen)	942
CD97	CD97 antigen Precursor (Leukocyte antigen CD97)(CD97 antigen) [Contains CD97 antigen subunit alpha;CD97 antigen subunit beta]	976
CDC16	Cell division cycle protein 16 homolog (CDC16Hs)(Anaphase-promoting complex subunit 6)(APC6)(Cyclosome subunit 6)	8881
CDC25A	M-phase inducer phosphatase 1 (EC 3.1.3.48)(Dual specificity phosphatase Cdc25A)	993
CDC42	Cell division control protein 42 homolog Precursor (G25K GTP-binding protein)	998
CDC42BPB	Serine/threonine-protein kinase MRCK beta (EC 2.7.11.1)(CDC42-binding protein kinase beta)(Myotonic dystrophy kinase-related CDC42-binding kinase beta)(Myotonic dystrophy protein kinase-like beta)(MRC	9578
CDC42SE2	CDC42 small effector protein 2 (Small effector of CDC42 protein 2)	56990
CDCA4	Cell division cycle-associated protein 4 (Hematopoietic progenitor protein)	55038
CDCA4	Cell division cycle-associated protein 4 (Hematopoietic progenitor protein)	55038
CDCP1	CUB domain-containing protein 1 Precursor (Transmembrane and associated with src kinases)(Membrane glycoprotein gp140)(Subtractive immunization M plus HEp3-associated 135 kDa protein)(SIMA135)(CD318 a	64866
CDH2	Cadherin-2 Precursor (Neural cadherin)(N-cadherin)(CDw325)(CD325 antigen)	1000
CDK4	Cell division protein kinase 4 (EC 2.7.11.22)(Cyclin-dependent kinase 4)(PSK-J3)	1019
CDK6	Cell division protein kinase 6 (EC 2.7.11.22)(Serine/threonine-protein kinase PLSTIRE)	1021
CDKN1A	Cyclin-dependent kinase inhibitor 1 (p21)(CDK-interacting protein 1)(Melanoma differentiation-associated protein 6)(MDA-6)	1026
CDKN2AIP	CDKN2A-interacting protein (Collaborator of ARF)	55602
CDKN2C	Cyclin-dependent kinase 4 inhibitor C (p18-INK4c)(Cyclin-dependent kinase 6 inhibitor)(p18-INK6)	1031
CDKN3	Cyclin-dependent kinase inhibitor 3 (EC 3.1.3.48)(EC 3.1.3.16)(CDK2-associated dual-specificity phosphatase)(Kinase-associated phosphatase)(Cyclin-dependent kinase-interacting protein 2)(Cyclin-depend	1033
CDO1	Cysteine dioxygenase type 1 (EC 1.13.11.20)(Cysteine dioxygenase type I)(CDO-I)(CDO)	1036
CDON	Cell adhesion molecule-related/down-regulated by oncogenes Precursor	50937
CDX1	Homeobox protein CDX-1 (Caudal-type homeobox protein 1)	1044
CDYL	Chromodomain Y-like protein (CDY-like)(EC 2.3.1.48)	9425
CEBPA	CCAAT/enhancer-binding protein alpha (C/EBP alpha)	1050
CEBPB	CCAAT/enhancer-binding protein beta (C/EBP beta)(Nuclear factor NF-IL6)(Transcription factor 5)	1051
CEBPD	CCAAT/enhancer-binding protein delta (C/EBP delta)(Nuclear factor NF-IL6-beta)(NF-IL6-beta)	1052
CEBPE	CCAAT/enhancer-binding protein epsilon (C/EBP epsilon)	1053
CELSR3	Solute carrier family 26 member 6 (Pendrin-like protein 1)(Pendrin-L1)	1951;65010
CENPH	Centromere protein H (CENP-H)(Interphase centromere complex protein 35)	64946
CENPJ	Centromere protein J (CENP-J)(Centrosomal P4.1-associated protein)(LAG-3-associated protein)(LYST-interacting protein 1)	55835
CENPM	Centromere protein M (CENP-M)(Interphase centromere complex protein 39)(Proliferation-associated nuclear element protein 1)	79019
CEP120	Centrosomal protein of 120 kDa (Cep120)(Coiled-coil domain-containing protein 100)	153241
CEP68	Centrosomal protein of 68 kDa (Cep68)	23177
CERK	Ceramide kinase (hCERK)(EC 2.7.1.138)(Acylsphingosine kinase)(Lipid kinase 4)(LK4)	64781
CES2	Carboxylesterase 2 Precursor (CE-2)(hCE-2)(EC 3.1.1.1)	8824
CFH	Complement factor H Precursor (H factor 1)	3075
CFHR1	Complement factor H-related protein 1 Precursor (FHR-1)(H factor-like protein 1)(H-factor-like 1)(H36)	3078
CFLAR	CASP8 and FADD-like apoptosis regulator Precursor (Cellular FLICE-like inhibitory protein)(c-FLIP)(Caspase-eight-related protein)(Casper)(Caspase-like apoptosis regulatory protein)(CLARP)(MACH-related	8837
CFTR	Cystic fibrosis transmembrane conductance regulator (CFTR)(cAMP-dependent chloride channel)(ATP-binding cassette transporter sub-family C member 7)	1080
CGA	Glycoprotein hormones alpha chain Precursor (Anterior pituitary glycoprotein hormones common subunit alpha)(Follitropin alpha chain)(Follicle-stimulating hormone alpha chain)(FSH-alpha)(Lutropin alpha	1081
CGRRF1	Cell growth regulator with RING finger domain protein 1 (Cell growth regulatory gene 19 protein)(RING finger protein 197)	10668
CHD1	Chromodomain-helicase-DNA-binding protein 1 (CHD-1)(EC 3.6.1.-)(ATP-dependent helicase CHD1)	1105
CHD4	Chromodomain-helicase-DNA-binding protein 4 (CHD-4)(EC 3.6.1.-)(ATP-dependent helicase CHD4)(Mi-2 autoantigen 218 kDa protein)(Mi2-beta)	1108
CHEK2	Serine/threonine-protein kinase Chk2 (EC 2.7.11.1)(Cds1)	100133012;100133489;100134007;100134304;11200;100132032
CHL1	Neural cell adhesion molecule L1-like protein Precursor (Close homolog of L1) [Contains Processed neural cell adhesion molecule L1-like protein]	10752
CHM	Rab proteins geranylgeranyltransferase component A 1 (Rab escort protein 1)(REP-1)(Choroideraemia protein)(TCD protein)	1121
CHMP1A	Charged multivesicular body protein 1a (Chromatin-modifying protein 1a)(CHMP1a)(Vacuolar protein-sorting-associated protein 46-1)(Vps46-1)(hVps46-1)	5119
CHN1	N-chimaerin (N-chimerin)(NC)(Alpha-chimerin)(A-chimaerin)(Rho GTPase-activating protein 2)	1123
CHORDC1	Cysteine and histidine-rich domain-containing protein 1 (CHORD domain-containing protein 1)(CHORD-containing protein 1)(CHP-1)	26973
CHRAC1	Chromatin accessibility complex protein 1 (CHRAC-1)(CHRAC-15)(HuCHRAC15)(DNA polymerase epsilon subunit p15)	54108
CHRD	Chordin Precursor	8646
CHRNB1	Acetylcholine receptor subunit beta Precursor	1140
CHST10	Carbohydrate sulfotransferase 10 (EC 2.8.2.-)(HNK-1 sulfotransferase)(HNK1ST)(HNK-1ST)(huHNK-1ST)	9486
CHST11	Carbohydrate sulfotransferase 11 (EC 2.8.2.5)(Chondroitin 4-O-sulfotransferase 1)(Chondroitin 4-sulfotransferase 1)(C4ST)(C4ST-1)(C4S-1)	50515
CHST7	Carbohydrate sulfotransferase 7 (EC 2.8.2.17)(EC 2.8.2.-)(Chondroitin 6-sulfotransferase 2)(C6ST-2)(N-acetylglucosamine 6-O-sulfotransferase 1)(GlcNAc6ST-4)(Galactose/N-acetylglucosamine/N-acetylgluco	56548
CHSY1	Chondroitin sulfate synthase 1 (EC 2.4.1.175)(Glucuronosyl-N-acetylgalactosaminyl-proteoglycan 4-beta-N-acetylgalactosaminyltransferase 1)(N-acetylgalactosaminyl-proteoglycan 3-beta-glucuronosyltransf	22856
CHSY3	Chondroitin sulfate synthase 3 (EC 2.4.1.175)(Glucuronosyl-N-acetylgalactosaminyl-proteoglycan 4-beta-N-acetylgalactosaminyltransferase II)(Chondroitin synthase 2)(N-acetylgalactosaminyl-proteoglycan	337876
CITED4	Cbp/p300-interacting transactivator 4 (MSG1-related protein 2)(MRG-2)	163732
CKAP5	Cytoskeleton-associated protein 5 (Colonic and hepatic tumor over-expressed protein)(Ch-TOG protein)	9793
CKS2	Cyclin-dependent kinases regulatory subunit 2 (CKS-2)	1164
CLCN3	Chloride channel protein 3 (ClC-3)	1182
CLDN11	Claudin-11 (Oligodendrocyte-specific protein)	5010
CLDN12	Claudin-12	9069
CLEC16A	Protein CLEC16A	23274
CLEC1A	C-type lectin domain family 1 member A (C-type lectin-like receptor 1)(CLEC-1)	51267
CLEC7A	C-type lectin domain family 7 member A (Dendritic cell-associated C-type lectin 1)(DC-associated C-type lectin 1)(Dectin-1)(Beta-glucan receptor)(C-type lectin superfamily member 12)	64581
CLIC4	Chloride intracellular channel protein 4 (Intracellular chloride ion channel protein p64H1)	25932
CLIP3	CAP-Gly domain-containing linker protein 3 (Cytoplasmic linker protein 170-related 59 kDa protein)(CLIPR-59)(CLIP-170-related 59 kDa protein)	25999
CLK1	Dual specificity protein kinase CLK1 (EC 2.7.12.1)(CDC-like kinase 1)	1195
CLK2	Dual specificity protein kinase CLK2 (EC 2.7.12.1)(CDC-like kinase 2)	1196
CLOCK	Circadian locomoter output cycles protein kaput (hCLOCK)(EC 2.3.1.48)	9575
CLSTN1	Calsyntenin-1 Precursor (Alcadein-alpha)(Alc-alpha)(Alzheimer-related cadherin-like protein)(Non-classical cadherin XB31alpha) [Contains Soluble Alc-alpha(SAlc-alpha);CTF1-alpha(C-terminal fragment 1-	22883
CMPK1	UMP-CMP kinase (EC 2.7.4.14)(Cytidylate kinase)(Deoxycytidylate kinase)(Cytidine monophosphate kinase)(Uridine monophosphate kinase)(Uridine monophosphate/cytidine monophosphate kinase)(UMP/CMP kinase	51727
CMTM8	CKLF-like MARVEL transmembrane domain-containing protein 8 (Chemokine-like factor superfamily member 8)	152189
CNR1	Cannabinoid receptor 1 (CB1)(CB-R)(CANN6)	1268
CNTN6	Contactin-6 Precursor (Neural recognition molecule NB-3)(hNB-3)	27255
COL11A1	Collagen alpha-1(XI) chain Precursor	1301
COL12A1	Collagen alpha-1(XII) chain Precursor	1303
COL14A1	Collagen alpha-1(XIV) chain Precursor (Undulin)	7373
COL15A1	Collagen alpha-1(XV) chain Precursor [Contains Endostatin(Endostatin-XV)(Restin)(Related to endostatin)]	1306
COL1A1	Collagen alpha-1(I) chain Precursor (Alpha-1 type I collagen)	1277
COL1A2	Collagen alpha-2(I) chain Precursor (Alpha-2 type I collagen)	1278
COL3A1	Collagen alpha-1(III) chain Precursor	1281
COL4A5	Collagen alpha-5(IV) chain Precursor	1287
COL6A1	Collagen alpha-1(VI) chain Precursor	1291
COL6A2	Collagen alpha-2(VI) chain Precursor	1292
COL6A3	Collagen alpha-3(VI) chain Precursor	1293
COLEC12	Collectin-12 (Collectin placenta protein 1)(hCL-P1)(CL-P1)(Nurse cell scavenger receptor 2)(Scavenger receptor with C-type lectin)(Scavenger receptor class A member 4)	81035
COPB2	Coatomer subunit beta' (Beta'-coat protein)(Beta'-COP)(p102)	9276
COPG2		26958
CP	Ceruloplasmin Precursor (EC 1.16.3.1)(Ferroxidase)	1356
CPA3	Mast cell carboxypeptidase A Precursor (MC-CPA)(EC 3.4.17.1)(Carboxypeptidase A3)	1359
CPEB4	Cytoplasmic polyadenylation element-binding protein 4 (CPE-binding protein 4)(CPE-BP4)(hCPEB-4)	80315
CRABP2	Cellular retinoic acid-binding protein 2 (Cellular retinoic acid-binding protein II)(CRABP-II)	1382
CREB1	cAMP response element-binding protein (CREB)	1385
CREB3L1	cAMP-responsive element-binding protein 3-like protein 1 (OASIS) [Contains Processed cAMP-responsive element-binding protein 3-like protein 1]	90993
CREB3L2	cAMP-responsive element-binding protein 3-like protein 2 (BBF2 human homolog on chromosome 7) [Contains Processed cAMP-responsive element-binding protein 3-like protein 2]	64764
CREB3L4	cAMP-responsive element-binding protein 3-like protein 4 (Cyclic AMP-responsive element-binding protein 4)(Androgen-induced basic leucine zipper protein)(AIbZIP)(Attaching to CRE-like 1)(ATCE1)(Transc	148327
CREB5	cAMP-responsive element-binding protein 5 (CRE-BPa)	9586
CREBBP	CREB-binding protein (EC 2.3.1.48)	1387
CREBL2	cAMP-responsive element-binding protein-like 2	1389
CREM	cAMP-responsive element modulator (Inducible cAMP early repressor)(ICER)	1390
CRK	Proto-oncogene C-crk (p38)(Adapter molecule crk)	1398
CROT	Peroxisomal carnitine O-octanoyltransferase (COT)(EC 2.3.1.137)	54677
CRTAC1	Cartilage acidic protein 1 Precursor (68 kDa chondrocyte-expressed protein)(CEP-68)(ASPIC)	55118
CRYBA4	Beta-crystallin A4 (Beta-A4 crystallin)	1413
CSGALNACT2	Chondroitin sulfate N-acetylgalactosaminyltransferase 2 (EC 2.4.1.174)(Chondroitin beta-1,4-N-acetylgalactosaminyltransferase 2)(Beta4GalNAcT-2)(GalNAcT-2)	55454;644504
CSNK1E	Casein kinase I isoform epsilon (CKI-epsilon)(CKIe)(EC 2.7.11.1)	1454
CSNK1G1	Casein kinase I isoform gamma-1 (CKI-gamma 1)(EC 2.7.11.1)	53944
CTBP2	C-terminal-binding protein 2 (CtBP2)	1488
CTDSP2	Carboxy-terminal domain RNA polymerase II polypeptide A small phosphatase 2 (EC 3.1.3.16)(Small CTD phosphatase 2)(SCP2)(Nuclear LIM interactor-interacting factor 2)(NLI-interacting factor 2)(Protein	10106
CTDSPL	CTD small phosphatase-like protein (CTDSP-like)(EC 3.1.3.-)(Small C-terminal domain phosphatase 3)(Small CTD phosphatase 3)(SCP3)(Nuclear LIM interactor-interacting factor 1)(NLI-interacting factor 1)	10217
CTH	Cystathionine gamma-lyase (EC 4.4.1.1)(Gamma-cystathionase)	1491
CTNNA1	Catenin alpha-1 (Cadherin-associated protein)(Alpha E-catenin)(NY-REN-13 antigen)	1495
CTNNAL1	Alpha-catulin (Catenin alpha-like protein 1)(Alpha-catenin-related protein)(ACRP)	8727
CTNNB1	Catenin beta-1 (Beta-catenin)	1499
CTNND1	Catenin delta-1 (p120 catenin)(p120(ctn))(Cadherin-associated Src substrate)(CAS)(p120(cas))	1500
CTPS	CTP synthase 1 (EC 6.3.4.2)(UTP--ammonia ligase 1)(CTP synthetase 1)	1503
CTSB	Cathepsin B Precursor (EC 3.4.22.1)(Cathepsin B1)(APP secretase)(APPS) [Contains Cathepsin B light chain;Cathepsin B heavy chain]	1508
CTSC	Dipeptidyl-peptidase 1 Precursor (EC 3.4.14.1)(Dipeptidyl-peptidase I)(DPP-I)(DPPI)(Cathepsin C)(Cathepsin J)(Dipeptidyl transferase) [Contains Dipeptidyl-peptidase 1 exclusion domain chain(Dipeptidyl	1075
CTSS	Cathepsin S Precursor (EC 3.4.22.27)	1520
CUL1	Cullin-1 (CUL-1)	8454
CUX1	Protein CASP	1523
CXCL1	Growth-regulated alpha protein Precursor (C-X-C motif chemokine 1)(Melanoma growth stimulatory activity)(MGSA)(Neutrophil-activating protein 3)(NAP-3)(GRO-alpha(1-73)) [Contains GRO-alpha(4-73);GRO-al	2919
CXCL10	C-X-C motif chemokine 10 Precursor (Small-inducible cytokine B10)(10 kDa interferon-gamma-induced protein)(Gamma-IP10)(IP-10) [Contains CXCL10(1-73)]	3627
CXCL12	Stromal cell-derived factor 1 Precursor (SDF-1)(C-X-C motif chemokine 12)(Pre-B cell growth-stimulating factor)(PBSF)(hIRH) [Contains SDF-1-beta(3-72);SDF-1-alpha(3-67)]	6387
CXCL12	Stromal cell-derived factor 1 Precursor (SDF-1)(C-X-C motif chemokine 12)(Pre-B cell growth-stimulating factor)(PBSF)(hIRH) [Contains SDF-1-beta(3-72);SDF-1-alpha(3-67)]	6387
CXCL3	C-X-C motif chemokine 3 Precursor (Macrophage inflammatory protein 2-beta)(MIP2-beta)(Growth-regulated protein gamma)(GRO-gamma)(GRO-gamma(1-73)) [Contains GRO-gamma(5-73)]	2921
CXCR5	C-X-C chemokine receptor type 5 (CXC-R5)(CXCR-5)(Burkitt lymphoma receptor 1)(Monocyte-derived receptor 15)(MDR-15)(CD185 antigen)	643
CXXC5	CXXC-type zinc finger protein 5 (Putative MAPK-activating protein PM08)(Putative NF-kappa-B-activating protein 102)	51523
CYBRD1	Cytochrome b reductase 1 (EC 1.-.-.-)(Duodenal cytochrome b)(Ferric-chelate reductase 3)	79901
CYFIP1	Cytoplasmic FMR1-interacting protein 1 (Specifically Rac1-associated protein 1)(Sra-1)(p140sra-1)	23191
CYP1A1	Cytochrome P450 1A1 (EC 1.14.14.1)(CYPIA1)(P450-P1)(P450 form 6)(P450-C)	1543
CYP24A1	1,25-dihydroxyvitamin D(3) 24-hydroxylase, mitochondrial Precursor (Vitamin D(3) 24-hydroxylase)(24-OHase)(EC 1.14.13.n4)(Cytochrome P450 24A1)(P450-CC24)	1591
CYP26A1	Cytochrome P450 26A1 (EC 1.14.-.-)(Retinoic acid-metabolizing cytochrome)(P450 retinoic acid-inactivating 1)(P450RAI)(hP450RAI)(Retinoic acid 4-hydroxylase)	1592
CYP26B1	Cytochrome P450 26B1 (EC 1.14.-.-)(P450 26A2)(P450 retinoic acid-inactivating 2)(P450RAI-2)(Retinoic acid-metabolizing cytochrome)	56603
CYP2R1	Vitamin D 25-hydroxylase (EC 1.14.13.15)(Cytochrome P450 2R1)	120227
CYP39A1	Cytochrome P450 39A1 (hCYP39A1)(EC 1.14.13.99)(24-hydroxycholesterol 7-alpha-hydroxylase)(Oxysterol 7-alpha-hydroxylase)	51302
DACH1	Dachshund homolog 1 (Dach1)	1602
DACT3	Dapper homolog 3 (Antagonist of beta-catenin Dapper homolog 3)(Arginine-rich region 1 protein)	147906
DAD1	Dolichyl-diphosphooligosaccharide--protein glycosyltransferase subunit DAD1 (Oligosaccharyl transferase subunit DAD1)(EC 2.4.1.119)(Defender against cell death 1)(DAD-1)	1603
DCBLD2	Discoidin, CUB and LCCL domain-containing protein 2 Precursor (Endothelial and smooth muscle cell-derived neuropilin-like protein)(CUB, LCCL and coagulation factor V/VIII-homology domains protein 1)	131566
DCN	Decorin Precursor (Bone proteoglycan II)(PG-S2)(PG40)	1634
DCTN1	Dynactin subunit 1 (150 kDa dynein-associated polypeptide)(DAP-150)(DP-150)(p150-glued)(p135)	1639
DDB1	DNA damage-binding protein 1 (Damage-specific DNA-binding protein 1)(UV-damaged DNA-binding factor)(DDB p127 subunit)(DNA damage-binding protein a)(DDBa)(UV-damaged DNA-binding protein 1)(UV-DDB 1)(Xe	1642
DDIT3	DNA damage-inducible transcript 3 (DDIT-3)(Growth arrest and DNA-damage-inducible protein GADD153)(C/EBP-homologous protein)(CHOP)	1649
DDIT4	DNA-damage-inducible transcript 4 protein (Protein regulated in development and DNA damage response 1)(REDD-1)(HIF-1 responsive protein RTP801)	54541
DDIT4L	DNA-damage-inducible transcript 4-like protein (Protein regulated in development and DNA damage response 2)(REDD-2)(HIF-1 responsive protein RTP801-like)	115265
DDX17	Probable ATP-dependent RNA helicase DDX17 (EC 3.6.1.-)(DEAD box protein 17)(RNA-dependent helicase p72)(DEAD box protein p72)	10521
DDX28	Probable ATP-dependent RNA helicase DDX28 (EC 3.6.1.-)(Mitochondrial DEAD box protein 28)	55794
DDX5	Probable ATP-dependent RNA helicase DDX5 (EC 3.6.1.-)(DEAD box protein 5)(RNA helicase p68)	1655
DENND2D	DENN domain-containing protein 2D	79961
DENND5A	DENN domain-containing protein 5A (Rab6-interacting protein 1)(Rab6IP1)	23258
DERL1	Derlin-1 (Der1-like protein 1)(Degradation in endoplasmic reticulum protein 1)(DERtrin-1)	79139
DGCR2	Integral membrane protein DGCR2/IDD Precursor	9993
DGKA	Diacylglycerol kinase alpha (DAG kinase alpha)(EC 2.7.1.107)(Diglyceride kinase alpha)(DGK-alpha)(80 kDa diacylglycerol kinase)	1606
DGUOK	Deoxyguanosine kinase, mitochondrial Precursor (dGK)(EC 2.7.1.113)	1716
DHRS3	Short-chain dehydrogenase/reductase 3 (EC 1.1.-.-)(Retinal short-chain dehydrogenase/reductase 1)(retSDR1)(DD83.1)	9249
DHX40	Probable ATP-dependent RNA helicase DHX40 (EC 3.6.1.-)(DEAH box protein 40)(Protein PAD)	100134387;79665
DIAPH1	Protein diaphanous homolog 1 (Diaphanous-related formin-1)(DRF1)	1729
DIAPH2	Protein diaphanous homolog 2 (Diaphanous-related formin-2)(DRF2)	1730
DIDO1	Death-inducer obliterator 1 (DIO-1)(Death-associated transcription factor 1)(DATF-1)(hDido1)	11083
DLC1	Rho GTPase-activating protein 7 (Rho-type GTPase-activating protein 7)(Deleted in liver cancer 1 protein)(Dlc-1)(StAR-related lipid transfer protein 12)(START domain-containing protein 12)(StARD12)(HP	10395
DLD	Dihydrolipoyl dehydrogenase, mitochondrial Precursor (EC 1.8.1.4)(Dihydrolipoamide dehydrogenase)(Glycine cleavage system L protein)	1738
DLG4	Disks large homolog 4 (Postsynaptic density protein 95)(PSD-95)(Synapse-associated protein 90)(SAP90)	1742
DLG5	Disks large homolog 5 (Placenta and prostate DLG)(Discs large protein P-dlg)	9231
DLL1	Delta-like protein 1 Precursor (Drosophila Delta homolog 1)(Delta1)(H-Delta-1)	28514
DLX5	Homeobox protein DLX-5	1749
DMGDH	Dimethylglycine dehydrogenase, mitochondrial Precursor (EC 1.5.99.2)(ME2GLYDH)	29958
DMXL1	DmX-like protein 1 (X-like 1 protein)	1657
DNAJA1	DnaJ homolog subfamily A member 1 (Heat shock 40 kDa protein 4)(DnaJ protein homolog 2)(HDJ-2)(HSJ-2)(HSDJ)	3301
DNAJA2	DnaJ homolog subfamily A member 2 (HIRA-interacting protein 4)(Cell cycle progression restoration gene 3 protein)(Dnj3)(Dj3)(Renal carcinoma antigen NY-REN-14)	10294
DNAJA4	DnaJ homolog subfamily A member 4	55466
DNAJB1	DnaJ homolog subfamily B member 1 (Heat shock 40 kDa protein 1)(Heat shock protein 40)(HSP40)(DnaJ protein homolog 1)(HDJ-1)	3337
DNAJB13	DnaJ homolog subfamily B member 13 (Testis spermatocyte apoptosis-related gene 6 protein)(Testis and spermatogenesis cell-related protein 6)(Testis spermatogenesis apoptosis-related gene 6 protein)(Te	374407
DNAJB2	DnaJ homolog subfamily B member 2 (Heat shock 40 kDa protein 3)(DnaJ protein homolog 1)(HSJ-1)	3300
DNAJB4	DnaJ homolog subfamily B member 4 (Heat shock 40 kDa protein 1 homolog)(Heat shock protein 40 homolog)(HSP40 homolog)(Human liver DnaJ-like protein)	11080
DNAJC1	DnaJ homolog subfamily C member 1 (DnaJ protein homolog MTJ1)	64215
DNAJC10	DnaJ homolog subfamily C member 10 Precursor (ER-resident protein ERdj5)(Macrothioredoxin)(MTHr)	54431
DNAJC27	DnaJ homolog subfamily C member 27 (Rab and DnaJ domain-containing protein)	51277
DNER	Delta and Notch-like epidermal growth factor-related receptor Precursor	92737
DOCK11	Dedicator of cytokinesis protein 11 (Zizimin-2)(Activated Cdc42-associated guanine nucleotide exchange factor)(ACG)	139818
DOCK2	Dedicator of cytokinesis protein 2	1794
DOCK6	Dedicator of cytokinesis protein 6	57572
DOCK7	Dedicator of cytokinesis protein 7	85440
DOPEY2	Protein dopey-2	9980
DPEP3	Dipeptidase 3 Precursor (EC 3.4.13.19)	64180
DPH1	Diphthamide biosynthesis protein 1 (DPH1 homolog)(HsDph1)(Diphthamide biosynthesis protein 2 homolog-like 1)(DPH2-like 1)(DPH-like 1)(Diphthamide biosynthesis protein 2-like)(Ovarian cancer-associated	1801
DPYD	Dihydropyrimidine dehydrogenase [NADP+] Precursor (DHPDHase)(DPD)(EC 1.3.1.2)(Dihydrouracil dehydrogenase)(Dihydrothymine dehydrogenase)	1806
DPYSL3	Dihydropyrimidinase-related protein 3 (DRP-3)(Unc-33-like phosphoprotein)(ULIP protein)(Collapsin response mediator protein 4)(CRMP-4)	1809
DR1	Protein Dr1 (Down-regulator of transcription 1)(TATA-binding protein-associated phosphoprotein)(Negative cofactor 2-beta)(NC2-beta)	1810
DRAP1	Dr1-associated corepressor (Dr1-associated protein 1)(Negative co-factor 2-alpha)(NC2-alpha)	10589
DSC3	Desmocollin-3 Precursor (Desmocollin-4)(HT-CP)	1825
DST	Bullous pemphigoid antigen 1, isoforms 1/2/3/4/5/8 Fragment (230 kDa bullous pemphigoid antigen)(BPA)(Hemidesmosomal plaque protein)(Dystonia musculorum protein)(Dystonin)	667
DSTYK	Receptor-interacting serine/threonine-protein kinase 5 (EC 2.7.11.1)(Dusty protein kinase)(Dusty PK)(RIP-homologous kinase)(Sugen kinase 496)	25778
DTNBP1	Dysbindin (Dystrobrevin-binding protein 1)(Hermansky-Pudlak syndrome 7 protein homolog)(Hps7-like protein)	84062
DUOXA1	Dual oxidase maturation factor 1 (Dual oxidase activator 1)(Numb-interacting protein)	90527
DUSP1	Dual specificity protein phosphatase 1 (EC 3.1.3.48)(EC 3.1.3.16)(MAP kinase phosphatase 1)(MKP-1)(Protein-tyrosine phosphatase CL100)(Dual specificity protein phosphatase hVH1)	1843
DUSP10	Dual specificity protein phosphatase 10 (EC 3.1.3.48)(EC 3.1.3.16)(Mitogen-activated protein kinase phosphatase 5)(MAP kinase phosphatase 5)(MKP-5)	11221
DUSP15	Dual specificity protein phosphatase 15 (EC 3.1.3.48)(EC 3.1.3.16)(Vaccinia virus VH1-related dual-specific protein phosphatase Y)(VH1-related member Y)	128853
DUSP15	Dual specificity protein phosphatase 15 (EC 3.1.3.48)(EC 3.1.3.16)(Vaccinia virus VH1-related dual-specific protein phosphatase Y)(VH1-related member Y)	128853
DUSP6	Dual specificity protein phosphatase 6 (EC 3.1.3.48)(EC 3.1.3.16)(Mitogen-activated protein kinase phosphatase 3)(MAP kinase phosphatase 3)(MKP-3)(Dual specificity protein phosphatase PYST1)	1848
DYNC2LI1	Cytoplasmic dynein 2 light intermediate chain 1 (Dynein 2 light intermediate chain)	51626
DYNLL2	Dynein light chain 2, cytoplasmic (Dynein light chain LC8-type 2)	140735
DYRK2	Dual specificity tyrosine-phosphorylation-regulated kinase 2 (EC 2.7.12.1)	8445
DYRK3	Dual specificity tyrosine-phosphorylation-regulated kinase 3 (EC 2.7.12.1)(Regulatory erythroid kinase)(REDK)	8444
E2F1	Transcription factor E2F1 (E2F-1)(Retinoblastoma-binding protein 3)(RBBP-3)(PRB-binding protein E2F-1)(PBR3)(Retinoblastoma-associated protein 1)(RBAP-1)	1869
E2F4	Transcription factor E2F4 (E2F-4)	1874
EAF2	ELL-associated factor 2 (Testosterone-regulated apoptosis inducer and tumor suppressor protein)	55840
EBF1	Transcription factor COE1 (O/E-1)(OE-1)(Early B-cell factor)	1879
ECSIT	Evolutionarily conserved signaling intermediate in Toll pathway, mitochondrial Precursor (Protein SITPEC)	51295
EDC3	Enhancer of mRNA-decapping protein 3 (LSM16 homolog)(YjeF domain-containing protein 1)(YjeF N-terminal domain-containing protein 2)(YjeF_N2)(hYjeF_N2)	80153
EDEM1	ER degradation-enhancing alpha-mannosidase-like 1	9695
EDEM3	ER degradation-enhancing alpha-mannosidase-like 3 Precursor	80267
EDF1	Endothelial differentiation-related factor 1 (EDF-1)(Multiprotein-bridging factor 1)(MBF1)	8721
EDN1	Endothelin-1 Precursor (Preproendothelin-1)(PPET1) [Contains Endothelin-1(ET-1);Big endothelin-1]	1906
EDN2	Endothelin-2 Precursor (ET-2)(Preproendothelin-2)(PPET2)	1907
EDNRB	Endothelin B receptor Precursor (ET-B)(Endothelin receptor non-selective type)	1910
EEA1	Early endosome antigen 1 (Endosome-associated protein p162)(Zinc finger FYVE domain-containing protein 2)	8411
EED	Polycomb protein EED (hEED)(WD protein associating with integrin cytoplasmic tails 1)(WAIT-1)	8726
EEF1A2	Elongation factor 1-alpha 2 (EF-1-alpha-2)(Elongation factor 1 A-2)(eEF1A-2)(Statin S1)	1917
EEF1D	Elongation factor 1-delta (EF-1-delta)(Antigen NY-CO-4)	1936
EFCAB7	EF-hand calcium-binding domain-containing protein 7	84455
EFNA4	Ephrin-A4 Precursor (EPH-related receptor tyrosine kinase ligand 4)(LERK-4)	1945
EFNB1	Ephrin-B1 Precursor (EPH-related receptor tyrosine kinase ligand 2)(LERK-2)(ELK ligand)(ELK-L)(EFL-3)	1947
EFS	Embryonal Fyn-associated substrate (HEFS)(Cas scaffolding protein family member 3)	10278
EGF	Pro-epidermal growth factor Precursor (EGF) [Contains Epidermal growth factor(Urogastrone)]	1950
EGFR	Epidermal growth factor receptor Precursor (EC 2.7.10.1)(Receptor tyrosine-protein kinase ErbB-1)	1956
EGR3	Early growth response protein 3 (EGR-3)(Zinc finger protein pilot)	1960
EHBP1	EH domain-binding protein 1	23301
EHMT1	Histone-lysine N-methyltransferase, H3 lysine-9 specific 5 (EC 2.1.1.43)(Histone H3-K9 methyltransferase 5)(H3-K9-HMTase 5)(Euchromatic histone-lysine N-methyltransferase 1)(Eu-HMTase1)(G9a-like prote	79813
EID2	EP300-interacting inhibitor of differentiation 2 (EID-2)(EID-1-like inhibitor of differentiation 2)(CREBBP/EP300 inhibitor 2)	163126
EIF2B5	Translation initiation factor eIF-2B subunit epsilon (eIF-2B GDP-GTP exchange factor subunit epsilon)	8893
EIF2C2	Eukaryotic translation initiation factor 2C 2 (eIF2C 2)(eIF-2C 2)(Argonaute-2)(Slicer protein)(PAZ Piwi domain protein)(PPD)	27161
EIF2C3	Eukaryotic translation initiation factor 2C 3 (eIF2C 3)(eIF-2C 3)(Argonaute-3)	192669
EIF4G1	Eukaryotic translation initiation factor 4 gamma 1 (eIF-4-gamma 1)(eIF-4G 1)(eIF-4G1)(p220)	1981
EIF4G2	Eukaryotic translation initiation factor 4 gamma 2 (eIF-4-gamma 2)(eIF-4G 2)(eIF4G 2)(p97)(Death-associated protein 5)(DAP-5)	1982
EIF4G3	Eukaryotic translation initiation factor 4 gamma 3 (eIF-4-gamma 3)(eIF-4G 3)(eIF4G 3)(eIF-4-gamma II)(eIF4GII)	8672
ELAVL1	ELAV-like protein 1 (Hu-antigen R)(HuR)	1994
ELK1	ETS domain-containing protein Elk-1	2002
ELK4	ETS domain-containing protein Elk-4 (Serum response factor accessory protein 1)(SAP-1)	2005
ELMO2	Engulfment and cell motility protein 2 (CED-12 homolog A)(hCED-12A)	63916
ELOVL3	Elongation of very long chain fatty acids protein 3 (Cold-inducible glycoprotein of 30 kDa)	83401
ELOVL4	Elongation of very long chain fatty acids protein 4	6785
ELP4	Elongator complex protein 4 (hELP4)(PAX6 neighbor gene protein)	26610
EME1	Crossover junction endonuclease EME1 (hMMS4)(EC 3.1.22.-)	146956
EMG1	Probable ribosome biogenesis protein NEP1 (Nucleolar protein EMG1 homolog)(Protein C2f)	10436
EN1	Homeobox protein engrailed-1 (Hu-En-1)	2019
ENC1	Ectoderm-neural cortex protein 1 (ENC-1)(p53-induced gene 10 protein)(Nuclear matrix protein NRP/B)(Kelch-like protein 37)	8507
ENDOD1	Endonuclease domain-containing 1 protein Precursor (EC 3.1.30.-)	23052
ENO2	Gamma-enolase (EC 4.2.1.11)(2-phospho-D-glycerate hydro-lyase)(Neural enolase)(Neuron-specific enolase)(NSE)(Enolase 2)	2026
ENPP2	Ectonucleotide pyrophosphatase/phosphodiesterase family member 2 Precursor (E-NPP 2)(EC 3.1.4.39)(Extracellular lysophospholipase D)(LysoPLD)(Autotaxin)	5168
ENTPD7	Ectonucleoside triphosphate diphosphohydrolase 7 (NTPDase 7)(EC 3.6.1.-)(Lysosomal apyrase-like protein 1)	57089
EP400	E1A-binding protein p400 (EC 3.6.1.-)(p400 kDa SWI2/SNF2-related protein)(Domino homolog)(hDomino)(CAG repeat protein 32)(Trinucleotide repeat-containing gene 12 protein)	57634
EPAS1	Endothelial PAS domain-containing protein 1 (EPAS-1)(Member of PAS protein 2)(Basic-helix-loop-helix-PAS protein MOP2)(Hypoxia-inducible factor 2 alpha)(HIF-2 alpha)(HIF2 alpha)(HIF-1 alpha-like facto	2034
EPB41	Protein 4.1 (Band 4.1)(P4.1)(EPB4.1)(4.1R)	2035
EPB41L1	Band 4.1-like protein 1 (Neuronal protein 4.1)(4.1N)	2036
EPB41L2	Band 4.1-like protein 2 (Generally expressed protein 4.1)(4.1G)	2037
EPB41L3	Band 4.1-like protein 3 (4.1B)(Differentially expressed in adenocarcinoma of the lung protein 1)(DAL-1)	23136
EPB41L4B	Band 4.1-like protein 4B (Protein EHM2)(FERM-containing protein CG1)	54566
EPC1	Enhancer of polycomb homolog 1	80314
EPC1	Enhancer of polycomb homolog 1	80314
EPHB4	Ephrin type-B receptor 4 Precursor (EC 2.7.10.1)(Tyrosine-protein kinase receptor HTK)(Tyrosine-protein kinase TYRO11)	2050
EPM2A	Laforin (EC 3.1.3.48)(EC 3.1.3.16)(Lafora PTPase)(LAFPTPase)	7957
EPN2	Epsin-2 (EPS-15-interacting protein 2)	22905
EPS8	Epidermal growth factor receptor kinase substrate 8	2059
ERBB3	Receptor tyrosine-protein kinase erbB-3 Precursor (c-erbB3)(EC 2.7.10.1)(Tyrosine kinase-type cell surface receptor HER3)	2065
ERCC6	DNA excision repair protein ERCC-6 (EC 3.6.1.-)(ATP-dependent helicase ERCC6)(Cockayne syndrome protein CSB)	2074
EREG	Proepiregulin Precursor [Contains Epiregulin(EPR)]	2069
ERMP1	Endoplasmic reticulum metallopeptidase 1 (EC 3.4.-.-)(Felix-ina)	79956
ERRFI1	ERBB receptor feedback inhibitor 1 (Mitogen-inducible gene 6 protein)(Mig-6)	54206
ESR1	Estrogen receptor (ER)(Estradiol receptor)(ER-alpha)(Nuclear receptor subfamily 3 group A member 1)	2099
ESR2	Estrogen receptor beta (ER-beta)(Nuclear receptor subfamily 3 group A member 2)	2100
ETHE1	Protein ETHE1, mitochondrial Precursor (EC 3.-.-.-)(Ethylmalonic encephalopathy protein 1)(Hepatoma subtracted clone one protein)	23474
ETS1	Protein C-ets-1 (p54)	2113
ETS1	Protein C-ets-1 (p54)	2113
ETV1	ETS translocation variant 1 (Protein ER81)	2115
ETV4	ETS translocation variant 4 (Adenovirus E1A enhancer-binding protein)(E1A-F)	2118
ETV5	ETS translocation variant 5 (Ets-related protein ERM)	2119
EVI5	Ecotropic viral integration site 5 protein homolog (EVI-5)(Neuroblastoma stage 4S gene protein)	7813
EVX1	Homeobox even-skipped homolog protein 1 (EVX-1)	2128
EXOC2	Exocyst complex component 2 (Exocyst complex component Sec5)	55770
EXOC4	Exocyst complex component 4 (Exocyst complex component Sec8)	60412
EXT1	Exostosin-1 (EC 2.4.1.224)(EC 2.4.1.225)(Glucuronosyl-N-acetylglucosaminyl-proteoglycan/N-acetylglucosaminyl-proteoglycan 4-alpha-N-acetylglucosaminyltransferase)(Putative tumor suppressor protein EXT	2131
EXT2	Exostosin-2 (EC 2.4.1.224)(EC 2.4.1.225)(Glucuronosyl-N-acetylglucosaminyl-proteoglycan/N-acetylglucosaminyl-proteoglycan 4-alpha-N-acetylglucosaminyltransferase)(Putative tumor suppressor protein EXT	2132
EYA1	Eyes absent homolog 1 (EC 3.1.3.48)	2138
EZH2	Histone-lysine N-methyltransferase EZH2 (EC 2.1.1.43)(Enhancer of zeste homolog 2)(ENX-1)(Lysine N-methyltransferase 6)	2146
EZH2	Histone-lysine N-methyltransferase EZH2 (EC 2.1.1.43)(Enhancer of zeste homolog 2)(ENX-1)(Lysine N-methyltransferase 6)	2146
F11R	Junctional adhesion molecule A Precursor (JAM-A)(Junctional adhesion molecule 1)(JAM-1)(Platelet adhesion molecule 1)(PAM-1)(Platelet F11 receptor)(CD321 antigen)	50848
F2	Prothrombin Precursor (EC 3.4.21.5)(Coagulation factor II) [Contains Activation peptide fragment 1;Activation peptide fragment 2;Thrombin light chain;Thrombin heavy chain]	2147
F2R	Proteinase-activated receptor 1 Precursor (PAR-1)(Thrombin receptor)(Coagulation factor II receptor)	2149
FABP4	Fatty acid-binding protein, adipocyte (A-FABP)(AFABP)(Fatty acid-binding protein 4)(Adipocyte lipid-binding protein)(ALBP)	2167
FADD	Protein FADD (FAS-associated death domain protein)(FAS-associating death domain-containing protein)(Mediator of receptor induced toxicity)	8772
FAM100A	Protein FAM100A	124402
FAM101A	Protein FAM101A	144347
FAM107B	Protein FAM107B	83641
FAM109A	Protein FAM109A	144717
FAM111A	Protein FAM111A	63901
FAM117A	Protein FAM117A (C/EBP-induced protein)	81558
FAM129A	Protein Niban (Protein FAM129A)(Cell growth-inhibiting gene 39 protein)	116496
FAM13A	Protein FAM13A1	10144
FAM158A	UPF0172 protein FAM158A	51016
FAM175B	Protein FAM175B	23172
FAM20B	Protein FAM20B Precursor	9917
FAM46A	Protein FAM46A (HBV X-transactivated gene 11 protein)	55603
FAM46C	Protein FAM46C	54855
FAM53B	Protein FAM53B	9679
FAM54A	Protein FAM54A (DUF729 domain-containing protein 1)	113115
FAM64A	Protein FAM64A	54478
FAM84B	Protein FAM84B (Protein NSE2)(Breast cancer membrane protein 101)	157638
FAP	Seprase (EC 3.4.21.-)(Fibroblast activation protein alpha)(Integral membrane serine protease)(170 kDa melanoma membrane-bound gelatinase)	2191
FAR1	Fatty acyl-CoA reductase 1 (EC 1.2.1.-)(Male sterility domain-containing protein 2)	84188
FBN1	Fibrillin-1 Precursor	2200
FBXO15	F-box only protein 15	201456
FBXO21	F-box only protein 21	23014
FBXO30	F-box only protein 30	84085
FBXO32	F-box only protein 32 (Muscle atrophy F-box protein)(MAFbx)(Atrogin-1)	114907
FBXO38	F-box only protein 38 (Modulator of KLF7 activity homolog)(MoKA)	81545
FBXW10	F-box/WD repeat-containing protein 10 (F-box and WD-40 domain-containing protein 10)(Ubiquitin ligase-specificity factor)	10517;732391
FBXW7	F-box/WD repeat-containing protein 7 (F-box and WD-40 domain-containing protein 7)(F-box protein FBX30)(hCdc4)(Archipelago homolog)(hAgo)(SEL-10)	55294
FECH	Ferrochelatase, mitochondrial Precursor (EC 4.99.1.1)(Protoheme ferro-lyase)(Heme synthetase)	2235
FEM1B	Protein fem-1 homolog B (FEM1-beta)(FEM1b)(Fem-1-like death receptor-binding protein alpha)(F1A-alpha)	10116
FER	Proto-oncogene tyrosine-protein kinase FER (c-FER)(EC 2.7.10.2)(p94-FER)(Tyrosine kinase 3)	2241
FERMT3	Fermitin family homolog 3 (Unc-112-related protein 2)(Kindlin-3)(MIG2-like protein)	83706
FEZ2	Fasciculation and elongation protein zeta-2 (Zygin-2)(Zygin II)	9637
FGD4	FYVE, RhoGEF and PH domain-containing protein 4 (Actin filament-binding protein frabin)(FGD1-related F-actin-binding protein)(Zinc finger FYVE domain-containing protein 6)	121512
FGD6	FYVE, RhoGEF and PH domain-containing protein 6 (Zinc finger FYVE domain-containing protein 24)	55785
FGF12	Fibroblast growth factor 12 (FGF-12)(Fibroblast growth factor homologous factor 1)(FHF-1)(Myocyte-activating factor)	2257
FGF18	Fibroblast growth factor 18 Precursor (FGF-18)(zFGF5)	8817
FGR	Proto-oncogene tyrosine-protein kinase FGR (C-FGR)(EC 2.7.10.2)(P55-FGR)	2268
FH	Fumarate hydratase, mitochondrial Precursor (Fumarase)(EC 4.2.1.2)	2271
FHL1	Four and a half LIM domains protein 1 (FHL-1)(Skeletal muscle LIM-protein 1)(SLIM 1)(SLIM)	2273
FHL2	Four and a half LIM domains protein 2 (FHL-2)(Skeletal muscle LIM-protein 3)(SLIM 3)(LIM domain protein DRAL)	2274
FHOD3	FH1/FH2 domain-containing protein 3 (Formin homolog overexpressed in spleen 2)(hFHOS2)(Formactin-2)	80206
FIGLA	Factor in the germline alpha (FIGalpha)(Transcription factor FIGa)	344018
FKBP4	FK506-binding protein 4 (EC 5.2.1.8)(Peptidyl-prolyl cis-trans isomerase)(PPIase)(Rotamase)(HSP-binding immunophilin)(HBI)(FKBP52 protein)(52 kDa FK506-binding protein)(FKBP59)(p59 protein)	2288
FKBP6	FK506-binding protein 6 (EC 5.2.1.8)(Peptidyl-prolyl cis-trans isomerase)(PPIase)(Rotamase)(36 kDa FK506-binding protein)(FKBP-36)(Immunophilin FKBP36)	8468
FKRP	Fukutin-related protein (EC 2.-.-.-)	79147
FLI1	Friend leukemia integration 1 transcription factor (Fli-1 proto-oncogene)(ERGB transcription factor)	2313
FLNA	Filamin-A (Alpha-filamin)(Filamin-1)(Endothelial actin-binding protein)(Actin-binding protein 280)(ABP-280)(Non-muscle filamin)	2316
FLNC	Filamin-C (Gamma-filamin)(Filamin-2)(Protein FLNc)(Actin-binding-like protein)(ABP-L)(ABP-280-like protein)	2318
FN1	Fibronectin Precursor (FN)(Cold-insoluble globulin)(CIG) [Contains Ugl-Y1;Ugl-Y2;Ugl-Y3]	2335
FNBP1	Formin-binding protein 1 (Formin-binding protein 17)(hFBP17)	23048
FOSB	Protein fosB (G0/G1 switch regulatory protein 3)	2354
FOXA1	Hepatocyte nuclear factor 3-alpha (HNF-3-alpha)(HNF-3A)(Forkhead box protein A1)	3169
FOXE1	Forkhead box protein E1 (Thyroid transcription factor 2)(TTF-2)(Forkhead-related protein FKHL15)(Forkhead box protein E2)(HNF-3/fork head-like protein 5)(HFKL5)(HFKH4)	2304
FOXF1	Forkhead box protein F1 (Forkhead-related transcription factor 1)(Forkhead-related activator 1)(FREAC-1)(Forkhead-related protein FKHL5)	2294
FOXJ2	Forkhead box protein J2 (Fork head homologous X)	55810
FOXL2	Forkhead box protein L2	668
FOXM1	Forkhead box protein M1 (Forkhead-related protein FKHL16)(Hepatocyte nuclear factor 3 forkhead homolog 11)(HNF-3/fork-head homolog 11)(HFH-11)(Winged-helix factor from INS-1 cells)(M-phase phosphoprot	2305
FOXN3	Forkhead box protein N3 (Checkpoint suppressor 1)	1112
FOXO3	Forkhead box protein O3 (Forkhead in rhabdomyosarcoma-like 1)(AF6q21 protein)	2309
FOXO4	Forkhead box protein O4 (Fork head domain transcription factor AFX1)	4303
FRMD4A	FERM domain-containing protein 4A	55691
FRS2	Fibroblast growth factor receptor substrate 2 (FGFR substrate 2)(Suc1-associated neurotrophic factor target 1)(SNT-1)(FGFR-signaling adaptor SNT)	10818
FRS3	Fibroblast growth factor receptor substrate 3 (FGFR substrate 3)(Suc1-associated neurotrophic factor target 2)(SNT-2)(FGFR-signaling adaptor SNT2)	10817
FSTL1	Follistatin-related protein 1 Precursor (Follistatin-like 1)	11167
FUT6	Alpha-(1,3)-fucosyltransferase (EC 2.4.1.65)(Galactoside 3-L-fucosyltransferase)(Fucosyltransferase 6)(FucT-VI)	2528
FZD3	Frizzled-3 Precursor (Fz-3)(hFz3)	7976
FZD5	Frizzled-5 Precursor (Fz-5)(hFz5)(FzE5)	7855
FZD6	Frizzled-6 Precursor (Fz-6)(hFz6)	8323
G2E3	G2/M phase-specific E3 ubiquitin-protein ligase (G2E3)(EC 6.3.2.-)	55632
G3BP2	Ras GTPase-activating protein-binding protein 2 (G3BP-2)(GAP SH3 domain-binding protein 2)	9908
GAB1	GRB2-associated-binding protein 1 (Growth factor receptor bound protein 2-associated protein 1)(GRB2-associated binder 1)	2549
GABARAPL2	Gamma-aminobutyric acid receptor-associated protein-like 2 (GABA(A) receptor-associated protein-like 2)(Golgi-associated ATPase enhancer of 16 kDa)(GATE-16)(General protein transport factor p16)(Gangl	11345
GABBR2	Gamma-aminobutyric acid type B receptor subunit 2 Precursor (GABA-B receptor 2)(GABA-B-R2)(GABABR2)(Gb2)(G-protein coupled receptor 51)(HG20)	9568
GABPB1	GA-binding protein subunit beta-1 (GABP subunit beta-1)(GABPB-1)(GABP subunit beta-2)(GABPB-2)(Transcription factor E4TF1-53)(Transcription factor E4TF1-47)(Nuclear respiratory factor 2)	2553
GAD1	Glutamate decarboxylase 1 (EC 4.1.1.15)(Glutamate decarboxylase 67 kDa isoform)(67 kDa glutamic acid decarboxylase)(GAD-67)	2571
GADD45A	Growth arrest and DNA-damage-inducible protein GADD45 alpha (DNA-damage-inducible transcript 1)(DDIT-1)	1647
GADD45B	Growth arrest and DNA-damage-inducible protein GADD45 beta (Myeloid differentiation primary response protein MyD118)(Negative growth regulatory protein MyD118)	4616
GADD45G	Growth arrest and DNA-damage-inducible protein GADD45 gamma (Cytokine-responsive protein CR6)(DNA-damage-inducible transcript 2)(DDIT-2)	10912
GAL3ST2	Galactose-3-O-sulfotransferase 2 (Gal3ST-2)(EC 2.8.2.-)(Gal-beta-1, 3-GalNAc 3'-sulfotransferase 2)(Beta-galactose-3-O-sulfotransferase 2)(Glycoprotein beta-Gal 3'-sulfotransferase 2)	64090
GALNT1	Polypeptide N-acetylgalactosaminyltransferase 1 (EC 2.4.1.41)(Protein-UDP acetylgalactosaminyltransferase 1)(UDP-GalNAc:polypeptide N-acetylgalactosaminyltransferase 1)(Polypeptide GalNAc transferase	2589
GANAB	Neutral alpha-glucosidase AB Precursor (EC 3.2.1.84)(Glucosidase II subunit alpha)(Alpha-glucosidase 2)	23193
GAPVD1	GTPase-activating protein and VPS9 domain-containing protein 1 (Rab5-activating protein 6)(GAPex-5)	26130
GAS2L1	GAS2-like protein 1 (Growth arrest-specific protein 2-like 1)(GAS2-related protein on chromosome 22)	10634
GATM	Glycine amidinotransferase, mitochondrial Precursor (EC 2.1.4.1)(L-arginine:glycine amidinotransferase)(Transamidinase)(AT)	2628
GBE1	1,4-alpha-glucan-branching enzyme (EC 2.4.1.18)(Glycogen-branching enzyme)(Brancher enzyme)	2632
GBP3	Guanylate-binding protein 3 (Guanine nucleotide-binding protein 3)(GTP-binding protein 3)(GBP-3)	2635
GCLC	Glutamate--cysteine ligase catalytic subunit (EC 6.3.2.2)(Gamma-glutamylcysteine synthetase)(Gamma-ECS)(GCS heavy chain)	2729
GCN1L1	Translational activator GCN1 (GCN1-like protein 1)(HsGCN1)	10985
GDNF	Glial cell line-derived neurotrophic factor Precursor (Astrocyte-derived trophic factor)(ATF)(hGDNF)	2668
GEM	GTP-binding protein GEM (GTP-binding mitogen-induced T-cell protein)(RAS-like protein KIR)	2669
GEMIN5	Gem-associated protein 5 (Gemin5)	25929
GFER	FAD-linked sulfhydryl oxidase ALR (EC 1.8.3.2)(Augmenter of liver regeneration)(hERV1)(Hepatopoietin)	2671
GFI1	Zinc finger protein Gfi-1 (Growth factor independent protein 1)(Zinc finger protein 163)	2672
GFRA3	GDNF family receptor alpha-3 Precursor (GFR-alpha-3)	2676
GGA3	ADP-ribosylation factor-binding protein GGA3 (Golgi-localized, gamma ear-containing, ARF-binding protein 3)	23163
GGCT	Gamma-glutamylcyclotransferase (EC 2.3.2.4)(Cytochrome c-releasing factor 21)	79017
GH2	Growth hormone variant Precursor (GH-V)(Placenta-specific growth hormone)(Growth hormone 2)	2689
GIT2	ARF GTPase-activating protein GIT2 (G protein-coupled receptor kinase-interactor 2)(GRK-interacting protein 2)(Cool-interacting tyrosine-phosphorylated protein 2)(CAT2)(CAT-2)	9815
GJA1	Gap junction alpha-1 protein (Connexin-43)(Cx43)(Gap junction 43 kDa heart protein)	2697
GLCCI1	Glucocorticoid-induced transcript 1 protein	113263
GLCE	D-glucuronyl C5-epimerase (EC 5.1.3.-)(Heparin/heparan sulfate:glucuronic acid C5-epimerase)	26035
GLI2	Zinc finger protein GLI2 (Tax helper protein)	2736
GLIS2	Zinc finger protein GLIS2 (GLI-similar 2)(Neuronal Krueppel-like protein)	84662
GLIS3	Zinc finger protein GLIS3 (GLI-similar 3)(Zinc finger protein 515)	169792
GLS	Glutaminase kidney isoform, mitochondrial Precursor (GLS)(EC 3.5.1.2)(L-glutamine amidohydrolase)(K-glutaminase)	2744
GLS	Glutaminase kidney isoform, mitochondrial Precursor (GLS)(EC 3.5.1.2)(L-glutamine amidohydrolase)(K-glutaminase)	2744
GM2A	Ganglioside GM2 activator Precursor (GM2-AP)(Cerebroside sulfate activator protein)(Shingolipid activator protein 3)(SAP-3) [Contains Ganglioside GM2 activator isoform short]	2760
GMFB	Glia maturation factor beta (GMF-beta)	2764
GMNN	Geminin	51053
GNA13	Guanine nucleotide-binding protein subunit alpha-13 (G-protein subunit alpha-13)(G alpha-13)	10672
GNAI1	Guanine nucleotide-binding protein G(i), alpha-1 subunit (Adenylate cyclase-inhibiting G alpha protein)	2770
GNB5	Guanine nucleotide-binding protein subunit beta-5 (Transducin beta chain 5)(Gbeta5)	10681
GNG12	Guanine nucleotide-binding protein G(I)/G(S)/G(O) subunit gamma-12 Precursor	55970
GNG2	Guanine nucleotide-binding protein G(I)/G(S)/G(O) subunit gamma-2 Precursor (G gamma-I)	54331
GNL3	Guanine nucleotide-binding protein-like 3 (Nucleolar GTP-binding protein 3)(Nucleostemin)(E2-induced gene 3 protein)(Novel nucleolar protein 47)(NNP47)	26354
GOLGA2	Golgin subfamily A member 2 (Cis-Golgi matrix protein GM130)(Gm130 autoantigen)(Golgin-95)	2801
GOLPH3L	Golgi phosphoprotein 3-like (GPP34-related protein)	55204
GOSR1	Golgi SNAP receptor complex member 1 (28 kDa Golgi SNARE protein)(28 kDa cis-Golgi SNARE p28)(GOS-28)	9527
GPBP1	Vasculin (GC-rich promoter-binding protein 1)(Vascular wall-linked protein)	65056
GPBP1L1	Vasculin-like protein 1 (GC-rich promoter-binding protein 1-like 1)	60313
GPC4	Glypican-4 Precursor (K-glypican) [Contains Secreted glypican-4]	2239
GPR1	Probable G-protein coupled receptor 1	2825
GPR125	Probable G-protein coupled receptor 125 Precursor	166647
GPR135	Probable G-protein coupled receptor 135	64582
GPR150	Probable G-protein coupled receptor 150	285601
GPR155	Integral membrane protein GPR155 (G-protein coupled receptor PGR22)	151556
GPR162	Probable G-protein coupled receptor 162 (Gene-rich cluster gene A protein)	27239
GPR4	Probable G-protein coupled receptor 4 (G-protein coupled receptor 19)	2828
GPR61	Probable G-protein coupled receptor 61 (Biogenic amine receptor-like G-protein coupled receptor)	83873
GPR68	Sphingosylphosphorylcholine receptor (Ovarian cancer G-protein coupled receptor 1)(OGR-1)(G-protein coupled receptor 68)(GPR12A)	8111
GPR77	C5a anaphylatoxin chemotactic receptor C5L2 (G-protein coupled receptor 77)	27202
GPR78	Probable G-protein coupled receptor 78	27201
GPRC5B	G-protein coupled receptor family C group 5 member B Precursor (Retinoic acid-induced gene 2 protein)(RAIG-2)(A-69G12.1)	51704
GPRC5C	G-protein coupled receptor family C group 5 member C Precursor (Retinoic acid-induced gene 3 protein)(RAIG-3)	55890
GPRC6A	G-protein coupled receptor family C group 6 member A Precursor (hGPRC6A)(G-protein coupled receptor 33)(hGPCR33)	222545
GPS2	G protein pathway suppressor 2 (Protein GPS2)	2874
GRB2	Growth factor receptor-bound protein 2 (Adapter protein GRB2)(SH2/SH3 adapter GRB2)(Protein Ash)	2885
GREM1	Gremlin-1 Precursor (Cysteine knot superfamily 1, BMP antagonist 1)(Increased in high glucose protein 2)(IHG-2)(Down-regulated in Mos-transformed cells protein)(DAN domain family member 2)(Cell prolif	26585
GRHL1	Grainyhead-like protein 1 homolog (Transcription factor CP2-like 2)(Transcription factor LBP-32)(NH32)(Mammalian grainyhead)	29841
GRIN2C	Glutamate [NMDA] receptor subunit epsilon-3 Precursor (N-methyl D-aspartate receptor subtype 2C)(NMDAR2C)(NR2C)	2905
GSG1	Germ cell-specific gene 1 protein	83445
GSR	Glutathione reductase, mitochondrial Precursor (GRase)(GR)(EC 1.8.1.7)	2936
GSTO2	Glutathione S-transferase omega-2 (EC 2.5.1.18)(GSTO-2)	119391
GTF2H1	General transcription factor IIH subunit 1 (General transcription factor IIH polypeptide 1)(TFIIH basal transcription factor complex p62 subunit)(Basic transcription factor 2 62 kDa subunit)(BTF2-p62)	2965
GTF2H3	General transcription factor IIH subunit 3 (General transcription factor IIH polypeptide 3)(TFIIH basal transcription factor complex p34 subunit)(Basic transcription factor 2 34 kDa subunit)(BTF2-p34)	2967
GTF2IRD1	General transcription factor II-I repeat domain-containing protein 1 (GTF2I repeat domain-containing protein 1)(Muscle TFII-I repeat domain-containing protein 1)(General transcription factor III)(Slow	9569
GTF3C1	General transcription factor 3C polypeptide 1 (Transcription factor IIIC subunit alpha)(TF3C-alpha)(TFIIIC 220 kDa subunit)(TFIIIC220)(TFIIIC box B-binding subunit)	2975
GTF3C4	General transcription factor 3C polypeptide 4 (EC 2.3.1.48)(Transcription factor IIIC subunit delta)(TF3C-delta)(TFIIIC 90 kDa subunit)(TFIIIC 90)	9329
GTPBP3	tRNA modification GTPase GTPBP3, mitochondrial Precursor (GTP-binding protein 3)(Mitochondrial GTP-binding protein 1)	84705
GUCY1A2	Guanylate cyclase soluble subunit alpha-2 (GCS-alpha-2)(EC 4.6.1.2)	2977
GUCY1A3	Guanylate cyclase soluble subunit alpha-3 (GCS-alpha-3)(EC 4.6.1.2)(Soluble guanylate cyclase large subunit)(GCS-alpha-1)	2982
GUCY1B2	Guanylate cyclase soluble subunit beta-2 (GCS-beta-2)(EC 4.6.1.2)	2974
GUCY1B3	Guanylate cyclase soluble subunit beta-1 (GCS-beta-1)(EC 4.6.1.2)(Soluble guanylate cyclase small subunit)(GCS-beta-3)	2983
GUCY2C	Heat-stable enterotoxin receptor Precursor (STA receptor)(hSTAR)(EC 4.6.1.2)(Intestinal guanylate cyclase)(GC-C)	2984
GUCY2D	Retinal guanylyl cyclase 1 Precursor (RETGC-1)(EC 4.6.1.2)(Guanylate cyclase 2D, retinal)(Rod outer segment membrane guanylate cyclase)(ROS-GC)	3000
GUCY2F	Retinal guanylyl cyclase 2 Precursor (RETGC-2)(EC 4.6.1.2)(Guanylate cyclase 2F, retinal)(Guanylate cyclase F)(GC-F)(Rod outer segment membrane guanylate cyclase 2)(ROS-GC2)	2986
H1FX	Histone H1x	8971
H2AFJ	Histone H2A.J (H2a/j)	55766
HCFC1	Host cell factor (HCF-1)(HCF)(C1 factor)(VP16 accessory protein)(VCAF)(CFF) [Contains HCF N-terminal chain 1;HCF N-terminal chain 2;HCF N-terminal chain 3;HCF N-terminal chain 4;HCF N-terminal chain 5	3054
HDAC3	Histone deacetylase 3 (HD3)(EC 3.5.1.98)(RPD3-2)(SMAP45)	8841
HDAC4	Histone deacetylase 4 (HD4)(EC 3.5.1.98)	9759
HDAC5	Histone deacetylase 5 (HD5)(EC 3.5.1.98)(Antigen NY-CO-9)	10014
HDAC6	Histone deacetylase 6 (HD6)(EC 3.5.1.98)	10013
HDAC8	Histone deacetylase 8 (HD8)(EC 3.5.1.98)	55869
HECTD2	Probable E3 ubiquitin-protein ligase HECTD2 (EC 6.3.2.-)(HECT domain-containing protein 2)	143279
HECW2	E3 ubiquitin-protein ligase HECW2 (EC 6.3.2.-)(HECT, C2 and WW domain-containing protein 2)(NEDD4-like E3 ubiquitin-protein ligase 2)	57520
HERC2	Probable E3 ubiquitin-protein ligase HERC2 (EC 6.3.2.-)(HECT domain and RCC1-like domain-containing protein 2)	8924
HES1	Transcription factor HES-1 (Hairy and enhancer of split 1)(Hairy-like)(HHL)(Hairy homolog)	3280
HES6	Transcription cofactor HES-6 (Hairy and enhancer of split 6)(C-HAIRY1)	55502
HEXIM1	Protein HEXIM1 (Hexamethylene bis-acetamide-inducible protein 1)(Estrogen down-regulated gene 1 protein)(Cardiac lineage protein 1)(Menage a quatre protein 1)	10614
HEY1	Hairy/enhancer-of-split related with YRPW motif protein 1 (Hairy and enhancer of split-related protein 1)(HESR-1)(Hairy-related transcription factor 1)(hHRT1)(Cardiovascular helix-loop-helix factor 2)	23462
HEYL	Hairy/enhancer-of-split related with YRPW motif-like protein (hHeyL)(Hairy-related transcription factor 3)(hHRT3)	26508
HHAT	Protein-cysteine N-palmitoyltransferase HHAT (EC 2.3.1.-)(Hedgehog acyltransferase)(Skinny hedgehog protein 1)(Melanoma antigen recognized by T-cells 2)(MART-2)	55733
HIC1	Hypermethylated in cancer 1 protein (Hic-1)(Zinc finger and BTB domain-containing protein 29)	3090
HIF1A	Hypoxia-inducible factor 1 alpha (HIF-1 alpha)(HIF1 alpha)(ARNT-interacting protein)(Member of PAS protein 1)(Basic-helix-loop-helix-PAS protein MOP1)	3091
HINFP	MBD2-interacting zinc finger protein (Methyl-CpG-binding protein 2-interacting zinc finger protein)(Histone nuclear factor P)(HiNF-P)	25988
HIP1	Huntingtin-interacting protein 1 (HIP-I)	3092
HIPK3	Homeodomain-interacting protein kinase 3 (EC 2.7.11.1)(Homolog of protein kinase YAK1)(Fas-interacting serine/threonine-protein kinase)(FIST)(Androgen receptor-interacting nuclear protein kinase)(ANPK	10114
HIST1H2AG	Histone H2A type 1 (H2A.1)(H2A/p)	8329;8330;8332;8336;85235;8969
HIST1H2BH	Histone H2B type 1-H (H2B.j)(H2B/j)	8345
HIST1H2BJ	Histone H2B type 1-J (H2B.r)(H2B/r)(H2B.1)	8970
HIST1H3A	Histone H3.1 (H3/a)(H3/b)(H3/c)(H3/d)(H3/f)(H3/h)(H3/i)(H3/j)(H3/k)(H3/l)	8350;8358;8351;8968;8352;8353;8354;8355;8356;8357
HIST1H4A	Histone H4	554313;8365;8294;8366;8359;8367;8360;8368;8361;8370;8362;8363;121504;8364
HIST2H2BE	Histone H2B type 2-E (H2B.q)(H2B/q)(H2B-GL105)	8349
HIVEP2	Transcription factor HIVEP2 (Human immunodeficiency virus type I enhancer-binding protein 2)(HIV-EP2)(MHC-binding protein 2)(MBP-2)	3097
HK2	Hexokinase-2 (EC 2.7.1.1)(Hexokinase type II)(HK II)(Muscle form hexokinase)	3099
HLX	H2.0-like homeobox protein (Homeobox protein HLX1)(Homeobox protein HB24)	3142
HMGA2	High mobility group protein HMGI-C (High mobility group AT-hook protein 2)	8091
HMOX1	Heme oxygenase 1 (HO-1)(EC 1.14.99.3)	3162
HMX2	Homeobox protein HMX2 (Homeobox protein H6 family member 2)	3167
HNF1A	Hepatocyte nuclear factor 1-alpha (HNF-1A)(Liver-specific transcription factor LF-B1)(LFB1)(Transcription factor 1)(TCF-1)	6927
HNF4A	Hepatocyte nuclear factor 4-alpha (HNF-4-alpha)(Transcription factor HNF-4)(Nuclear receptor subfamily 2 group A member 1)(Transcription factor 14)	3172
HNRNPU	Heterogeneous nuclear ribonucleoprotein U (hnRNP U)(Scaffold attachment factor A)(SAF-A)(p120)(pp120)	3192
HNRPDL	Heterogeneous nuclear ribonucleoprotein D-like (hnRPD-like protein)(hnHNRP-DL)(JKT41-binding protein)(AU-rich element RNA-binding factor)(Protein laAUF1)	9987
HOXA5	Homeobox protein Hox-A5 (Hox-1C)	3202
HOXA9	Homeobox protein Hox-A9 (Hox-1G)	3205
HOXB5	Homeobox protein Hox-B5 (Hox-2A)(HHO.C10)(HU-1)	3215
HOXB6	Homeobox protein Hox-B6 (Hox-2B)(Hox-2.2)(HU-2)	3216
HOXB7	Homeobox protein Hox-B7 (Hox-2C)(HHO.C1)	3217
HOXB9	Homeobox protein Hox-B9 (Hox-2E)(Hox-2.5)	3219
HOXC4	Homeobox protein Hox-C4 (Hox-3E)(CP19)	3221
HOXC8	Homeobox protein Hox-C8 (Hox-3A)	3224
HOXC9	Homeobox protein Hox-C9 (Hox-3B)	3225
HPS6	Hermansky-Pudlak syndrome 6 protein (Ruby-eye protein homolog)(Ru)	79803
HRH3	Histamine H3 receptor (HH3R)(G-protein coupled receptor 97)	11255
HS2ST1	Heparan sulfate 2-O-sulfotransferase 1 (2-O-sulfotransferase)(2OST)(EC 2.8.2.-)	9653
HS3ST5	Heparan sulfate glucosamine 3-O-sulfotransferase 5 (EC 2.8.2.23)(Heparan sulfate D-glucosaminyl 3-O-sulfotransferase 5)(Heparan sulfate 3-O-sulfotransferase 5)(h3-OST-5)	222537
HS6ST2	Heparan-sulfate 6-O-sulfotransferase 2 (HS6ST-2)(EC 2.8.2.-)	90161
HSD11B1	Corticosteroid 11-beta-dehydrogenase isozyme 1 (EC 1.1.1.146)(11-beta-hydroxysteroid dehydrogenase 1)(11-beta-HSD1)(11-DH)	3290
HSD17B4	Peroxisomal multifunctional enzyme type 2 (MFE-2)(D-bifunctional protein)(DBP)(17-beta-hydroxysteroid dehydrogenase 4)(17-beta-HSD 4) [Includes 3-hydroxyacyl-CoA dehydrogenase(EC 1.1.1.35);3-alpha,7-a	3295
HSD17B6	Hydroxysteroid 17-beta dehydrogenase 6 Precursor (EC 1.1.1.62)(EC 1.1.1.63)(EC 1.1.1.105)(17-beta-HSD6)(Oxidative 3-alpha hydroxysteroid dehydrogenase)(3-alpha->beta-hydroxysteroid epimerase)(3-alpha-	8630
HSF1	Heat shock factor protein 1 (HSF 1)(Heat shock transcription factor 1)(HSTF 1)	3297;642255
HSF2BP	Heat shock factor 2-binding protein	11077
HSP90AB1	Heat shock protein HSP 90-beta (HSP 90)(HSP 84)	3326
HSPA2	Heat shock-related 70 kDa protein 2 (Heat shock 70 kDa protein 2)	3306
HSPA4	Heat shock 70 kDa protein 4 (Heat shock 70-related protein APG-2)(HSP70RY)	3308
HSPA8	Heat shock cognate 71 kDa protein (Heat shock 70 kDa protein 8)	3312
HSPH1	Heat shock protein 105 kDa (Heat shock 110 kDa protein)(Antigen NY-CO-25)	10808
HTATIP2	Oxidoreductase HTATIP2 (EC 1.1.1.-)(HIV-1 TAT-interactive protein 2)(30 kDa HIV-1 TAT-interacting protein)	10553
HTT	Huntingtin (Huntington disease protein)(HD protein)	3064
HUS1	Checkpoint protein HUS1 (hHUS1)	3364
HYAL2	Hyaluronidase-2 Precursor (Hyal-2)(EC 3.2.1.35)(Hyaluronoglucosaminidase-2)(LUCA-2)	8692
HYOU1	Hypoxia up-regulated protein 1 Precursor (150 kDa oxygen-regulated protein)(Orp150)	10525
IBTK	Inhibitor of Bruton tyrosine kinase (IBtk)	25998
ICA1	Islet cell autoantigen 1 (69 kDa islet cell autoantigen)(ICA69)(Islet cell autoantigen p69)(ICAp69)(p69)	3382
ICAM3	Intercellular adhesion molecule 3 Precursor (ICAM-3)(ICAM-R)(CDw50)(CD50 antigen)	3385
ICAM4	Intercellular adhesion molecule 4 Precursor (ICAM-4)(Landsteiner-Wiener blood group glycoprotein)(LW blood group protein)(CD242 antigen)	3386
ICMT	Protein-S-isoprenylcysteine O-methyltransferase (EC 2.1.1.100)(Isoprenylcysteine carboxylmethyltransferase)(Prenylcysteine carboxyl methyltransferase)(pcCMT)(Prenylated protein carboxyl methyltransfer	23463
ID1	DNA-binding protein inhibitor ID-1 (Inhibitor of DNA binding 1)	3397
ID3	DNA-binding protein inhibitor ID-3 (Inhibitor of DNA binding 3)(ID-like protein inhibitor HLH 1R21)(Helix-loop-helix protein HEIR-1)	3399
ID4	DNA-binding protein inhibitor ID-4 (Inhibitor of DNA binding 4)	3400
IDI2	Isopentenyl-diphosphate Delta-isomerase 2 (EC 5.3.3.2)(Isopentenyl pyrophosphate isomerase 2)(IPP isomerase 2)(IPPI2)	91734
IER5	Immediate early response gene 5 protein	51278
IFFO1	Intermediate filament family orphan 1 (HOM-TES-103 tumor antigen)	25900
IFI16	Gamma-interferon-inducible protein Ifi-16 (Interferon-inducible myeloid differentiation transcriptional activator)(IFI 16)	3428
IFI30	Gamma-interferon-inducible lysosomal thiol reductase Precursor (Gamma-interferon-inducible protein IP-30)	10437
IFIH1	Interferon-induced helicase C domain-containing protein 1 (EC 3.6.1.-)(Interferon-induced with helicase C domain protein 1)(Helicase with 2 CARD domains)(Helicard)(Melanoma differentiation-associated	64135
IFNA14	Interferon alpha-14 Precursor (Interferon alpha-H)(LeIF H)(Interferon lambda-2-H)	3448
IFNA21	Interferon alpha-21 Precursor (Interferon alpha-F)(LeIF F)	3452
IFNA5	Interferon alpha-5 Precursor (Interferon alpha-G)(LeIF G)(Interferon alpha-61)	3442
IFNA6	Interferon alpha-6 Precursor (Interferon alpha-K)(LeIF K)(Interferon alpha-54)	3443
IFNG	Interferon gamma Precursor (IFN-gamma)(Immune interferon)	3458
IFNGR2	Interferon-gamma receptor beta chain Precursor (Interferon-gamma receptor accessory factor 1)(AF-1)(Interferon-gamma transducer 1)	3460
IFNW1	Interferon omega-1 Precursor (Interferon alpha-II-1)	3467
IFT80	Intraflagellar transport protein 80 homolog (WD repeat-containing protein 56)	57560
IGDCC4	Neighbor of punc e11 Precursor (Protein DDM36)(hDDM36)	57722
IGFALS	Insulin-like growth factor-binding protein complex acid labile chain Precursor (ALS)	3483
IGFBP1	Insulin-like growth factor-binding protein 1 Precursor (IGF-binding protein 1)(IGFBP-1)(IBP-1)(Placental protein 12)(PP12)	3484
IGFBP5	Insulin-like growth factor-binding protein 5 Precursor (IGF-binding protein 5)(IGFBP-5)(IBP-5)	3488
IGSF3	Immunoglobulin superfamily member 3 Precursor (EWI-3)	3321
IHH	Indian hedgehog protein Precursor (IHH)(HHG-2) [Contains Indian hedgehog protein N-product;Indian hedgehog protein C-product]	3549
IKZF5	Zinc finger protein Pegasus (Ikaros family zinc finger protein 5)	64376
IL13RA1	Interleukin-13 receptor alpha-1 chain Precursor (IL-13R-alpha-1)(IL-13RA-1)(Cancer/testis antigen 19)(CT19)(CD213a1 antigen)	3597
IL1A	Interleukin-1 alpha Precursor (IL-1 alpha)(Hematopoietin-1)	3552
IL1B	Interleukin-1 beta Precursor (IL-1 beta)(Catabolin)	3553
IL1RN	Interleukin-1 receptor antagonist protein Precursor (IL-1ra)(IL-1RN)(IRAP)(IL1 inhibitor)(ICIL-1RA)(Anakinra)	3557
IL23A	Interleukin-23 subunit alpha Precursor (IL-23 subunit alpha)(Interleukin-23 subunit p19)(IL-23p19)	51561
IL5	Interleukin-5 Precursor (IL-5)(T-cell replacing factor)(TRF)(Eosinophil differentiation factor)(B-cell differentiation factor I)	3567
IL6	Interleukin-6 Precursor (IL-6)(B-cell stimulatory factor 2)(BSF-2)(Interferon beta-2)(Hybridoma growth factor)(CTL differentiation factor)(CDF)	3569
ILF3	Interleukin enhancer-binding factor 3 (Nuclear factor of activated T-cells 90 kDa)(NF-AT-90)(Double-stranded RNA-binding protein 76)(DRBP76)(Translational control protein 80)(TCP80)(Nuclear factor ass	3609
IMMP2L	Mitochondrial inner membrane protease subunit 2 (EC 3.4.21.-)(IMP2-like protein)	83943
IMP4	U3 small nucleolar ribonucleoprotein protein IMP4 (U3 snoRNP protein IMP4)(Brix domain-containing protein 4)	92856
IMPA2	Inositol monophosphatase 2 (EC 3.1.3.25)(Inositol-1(or 4)-monophosphatase 2)(IMPase 2)(IMP 2)(Myo-inositol monophosphatase A2)	3613
IMPACT	Protein IMPACT (Imprinted and ancient gene protein homolog)	55364
INO80D	INO80 complex subunit D	54891
INPP4B	Type II inositol-3,4-bisphosphate 4-phosphatase (EC 3.1.3.66)(Inositol polyphosphate 4-phosphatase type II)	8821
INPPL1	Phosphatidylinositol-3,4,5-trisphosphate 5-phosphatase 2 (EC 3.1.3.n1)(SH2 domain-containing inositol-5'-phosphatase 2)(SHIP-2)(Inositol polyphosphate phosphatase-like protein 1)(INPPL-1)(Protein 51C)	3636
INTS2	Integrator complex subunit 2 (Int2)	57508
INTS7	Integrator complex subunit 7 (Int7)	25896
INTU	PDZ domain-containing protein 6 (Inturned planar cell polarity effector homolog)	27152
IP6K2	Inositol hexakisphosphate kinase 2 (InsP6 kinase 2)(EC 2.7.4.21)(P(i)-uptake stimulator)(PiUS)	51447
IRAK1	Interleukin-1 receptor-associated kinase 1 (IRAK-1)(EC 2.7.11.1)	3654
IRAK3	Interleukin-1 receptor-associated kinase 3 (IRAK-3)(EC 2.7.11.1)(IL-1 receptor-associated kinase M)(IRAK-M)	11213
IRF2	Interferon regulatory factor 2 (IRF-2)	3660
IRF3	Interferon regulatory factor 3 (IRF-3)	3661
IRF4	Interferon regulatory factor 4 (IRF-4)(Lymphocyte-specific interferon regulatory factor)(LSIRF)(NF-EM5)(Multiple myeloma oncogene 1)	3662
IRF5	Interferon regulatory factor 5 (IRF-5)	3663
IRF6	Interferon regulatory factor 6 (IRF-6)	3664
IRF7	Interferon regulatory factor 7 (IRF-7)	3665
IRF8	Interferon regulatory factor 8 (IRF-8)(Interferon consensus sequence-binding protein)(ICSBP)	3394
ISG15	Interferon-induced 17 kDa protein Precursor [Contains Ubiquitin cross-reactive protein(hUCRP)(Interferon-induced 15 kDa protein)]	9636
ISLR	Immunoglobulin superfamily containing leucine-rich repeat protein Precursor	3671
ITGA10	Integrin alpha-10 Precursor	8515
ITGA11	Integrin alpha-11 Precursor	22801
ITGA5	Integrin alpha-5 Precursor (Fibronectin receptor subunit alpha)(Integrin alpha-F)(VLA-5)(CD49 antigen-like family member E)(CD49e antigen) [Contains Integrin alpha-5 heavy chain;Integrin alpha-5 light	3678
ITGA6	Integrin alpha-6 Precursor (VLA-6)(CD49 antigen-like family member F)(CD49f antigen) [Contains Integrin alpha-6 heavy chain;Integrin alpha-6 light chain]	3655
ITGA8	Integrin alpha-8 Precursor [Contains Integrin alpha-8 heavy chain;Integrin alpha-8 light chain]	8516
ITGB5	Integrin beta-5 Precursor	3693
ITGBL1	Integrin beta-like protein 1 Precursor (Ten integrin EGF-like repeat domain-containing protein)(Osteoblast-specific cysteine-rich protein)	9358
ITIH3	Inter-alpha-trypsin inhibitor heavy chain H3 Precursor (Inter-alpha-inhibitor heavy chain 3)(ITI heavy chain H3)(ITI-HC3)(Serum-derived hyaluronan-associated protein)(SHAP)	3699
ITSN2	Intersectin-2 (SH3 domain-containing protein 1B)(SH3P18)(SH3P18-like WASP-associated protein)	50618
JARID2	Protein Jumonji (Jumonji/ARID domain-containing protein 2)	3720
JAZF1	Juxtaposed with another zinc finger protein 1 (TAK1-interacting protein 27)(Zinc finger protein 802)	221895
JMJD5	JmjC domain-containing protein 5 (Jumonji domain-containing protein 5)	79831
JMY	Junction-mediating and -regulatory protein	133746
JPH3	Junctophilin-3 (Junctophilin type 3)(JP-3)(Trinucleotide repeat-containing gene 22 protein)	57338
JUN	Transcription factor AP-1 (Activator protein 1)(AP1)(Proto-oncogene c-jun)(V-jun avian sarcoma virus 17 oncogene homolog)(p39)	3725
JUNB	Transcription factor jun-B	3726
JUND	Transcription factor jun-D	3727
KANK1	KN motif and ankyrin repeat domain-containing protein 1 (Ankyrin repeat domain-containing protein 15)(Kidney ankyrin repeat-containing protein)	23189
KANK2	KN motif and ankyrin repeat domain-containing protein 2 (Ankyrin repeat domain-containing protein 25)(SRC-1-interacting protein)(SRC1-interacting protein)(Matrix-remodeling-associated protein 3)	25959
KAT2B	Histone acetyltransferase PCAF (Histone acetylase PCAF)(EC 2.3.1.48)(P300/CBP-associated factor)(P/CAF)	8850
KBTBD10	Kelch repeat and BTB domain-containing protein 10 (Kelch-related protein 1)(Kel-like protein 23)(Sarcosin)	10324
KBTBD8	Kelch repeat and BTB domain-containing protein 8 (T-cell activation Kelch repeat protein)(TA-KRP)	84541
KCNA3	Potassium voltage-gated channel subfamily A member 3 (Voltage-gated potassium channel subunit Kv1.3)(HPCN3)(HGK5)(HuKIII)(HLK3)	3738
KCNE4	Potassium voltage-gated channel subfamily E member 4 (Minimum potassium ion channel-related peptide 3)(Potassium channel subunit beta MiRP3)(MinK-related peptide 3)	23704
KCNIP2	Kv channel-interacting protein 2 (KChIP2)(A-type potassium channel modulatory protein 2)(Potassium channel-interacting protein 2)(Cardiac voltage-gated potassium channel modulatory subunit)	30819
KCNJ2	Inward rectifier potassium channel 2 (Potassium channel, inwardly rectifying subfamily J member 2)(Inward rectifier K(+) channel Kir2.1)(Cardiac inward rectifier potassium channel)(IRK1)	3759
KCNK5	Potassium channel subfamily K member 5 (Acid-sensitive potassium channel protein TASK-2)(TWIK-related acid-sensitive K(+) channel 2)	8645
KCNMA1	Calcium-activated potassium channel subunit alpha-1 (Calcium-activated potassium channel, subfamily M subunit alpha-1)(Maxi K channel)(MaxiK)(BK channel)(K(VCA)alpha)(BKCA alpha)(KCa1.1)(Slowpoke homo	3778
KCNN2	Small conductance calcium-activated potassium channel protein 2 (SK2)	3781
KCTD12	BTB/POZ domain-containing protein KCTD12 (Pfetin)(Predominantly fetal expressed T1 domain)	115207
KCTD2	BTB/POZ domain-containing protein KCTD2	23510
KCTD20	BTB/POZ domain-containing protein KCTD20	222658
KEAP1	Kelch-like ECH-associated protein 1 (Cytosolic inhibitor of Nrf2)(INrf2)(Kelch-like protein 19)	9817
KHDC1	KH homology domain-containing protein 1	100129128;80759
KIAA0090	Uncharacterized protein KIAA0090 Precursor	23065
KIAA0182	Genetic suppressor element 1	23199
KIAA0564	Uncharacterized protein KIAA0564 Precursor	23078
KIAA0895	Uncharacterized protein KIAA0895	23366
KIAA0895	Uncharacterized protein KIAA0895	23366
KIAA1009	Protein QN1 homolog	22832
KIAA1199	Protein KIAA1199 Precursor	57214
KIAA1704	Uncharacterized protein KIAA1704 (Lipopolysaccharide-specific response protein 7)	55425
KIAA1797	Uncharacterized protein KIAA1797	54914
KIF1B	Kinesin-like protein KIF1B (Klp)	23095
KIF23	Kinesin-like protein KIF23 (Mitotic kinesin-like protein 1)(Kinesin-like protein 5)	9493
KIF24	Kinesin-like protein KIF24	347240
KIF27	Kinesin-like protein KIF27	55582
KIF3A	Kinesin-like protein KIF3A (Microtubule plus end-directed kinesin motor 3A)	11127
KIF7	Kinesin-like protein KIF7	374654
KIT	Mast/stem cell growth factor receptor Precursor (SCFR)(EC 2.7.10.1)(Proto-oncogene tyrosine-protein kinase Kit)(c-kit)(CD117 antigen)	652799;653882;3815
KLF10	Krueppel-like factor 10 (Transforming growth factor-beta-inducible early growth response protein 1)(TGFB-inducible early growth response protein 1)(TIEG-1)(EGR-alpha)	7071
KLF13	Krueppel-like factor 13 (Transcription factor BTEB3)(Basic transcription element-binding protein 3)(BTE-binding protein 3)(RANTES factor of late activated T-lymphocytes 1)(RFLAT-1)(Transcription facto	51621
KLF15	Krueppel-like factor 15 (Kidney-enriched krueppel-like factor)	28999
KLF4	Krueppel-like factor 4 (Epithelial zinc finger protein EZF)(Gut-enriched krueppel-like factor)	9314
KLF7	Krueppel-like factor 7 (Ubiquitous krueppel-like factor)	8609
KLF9	Krueppel-like factor 9 (Transcription factor BTEB1)(Basic transcription element-binding protein 1)(BTE-binding protein 1)(GC-box-binding protein 1)	687
KLHDC5	Kelch domain-containing protein 5	57542
KLHL21	Kelch-like protein 21	9903
KLHL24	Kelch-like protein 24 (Kainate receptor-interacting protein for GluR6)(KRIP6)(Protein DRE1)	54800
KLK14	Kallikrein-14 Precursor (EC 3.4.21.-)(Kallikrein-like protein 6)(KLK-L6)	43847
KLK6	Kallikrein-6 Precursor (EC 3.4.21.-)(Protease M)(Neurosin)(Zyme)(SP59)(Serine protease 9)(Serine protease 18)	5653
KLK9	Kallikrein-9 Precursor (EC 3.4.21.-)(Kallikrein-like protein 3)(KLK-L3)	284366
KPNA6	Importin subunit alpha-7 (Karyopherin subunit alpha-6)	23633
KRT7	Keratin, type II cytoskeletal 7 (Cytokeratin-7)(CK-7)(Keratin-7)(K7)(Sarcolectin)	3855
L3MBTL3	Lethal(3)malignant brain tumor-like 3 protein (L(3)mbt-like 3 protein)(H-l(3)mbt-like protein)	84456
LAMA4	Laminin subunit alpha-4 Precursor	3910
LAMA5	Laminin subunit alpha-5 Precursor	3911
LAMC1	Laminin subunit gamma-1 Precursor (Laminin B2 chain)	3915
LAMP2	Lysosome-associated membrane glycoprotein 2 Precursor (LAMP-2)(CD107 antigen-like family member B)(CD107b antigen)	3920
LAT2	Linker for activation of T-cells family member 2 (Non-T-cell activation linker)(Linker for activation of B-cells)(Membrane-associated adapter molecule)(Williams-Beuren syndrome chromosomal region 15 p	7462
LCOR	Ligand-dependent corepressor (LCoR)(Mblk1-related protein 2)	84458
LDHC	L-lactate dehydrogenase C chain (LDH-C)(EC 1.1.1.27)(LDH testis subunit)(LDH-X)(Cancer/testis antigen 32)(CT32)	3948
LDOC1L	Protein LDOC1L (Leucine zipper protein down-regulated in cancer cells-like)(Mammalian retrotransposon-derived protein 6)	84247
LEFTY1	Left-right determination factor 1 Precursor (Protein lefty-1)(Left-right determination factor B)(Protein lefty-B)	10637
LEPR	Leptin receptor Precursor (LEP-R)(OB receptor)(OB-R)(HuB219)(CD295 antigen)	3953
LEPREL1	Prolyl 3-hydroxylase 2 Precursor (EC 1.14.11.7)(Leprecan-like protein 1)(Myxoid liposarcoma-associated protein 4)	55214
LGI1	Leucine-rich glioma-inactivated protein 1 Precursor (Epitempin-1)	9211
LHFPL2	Lipoma HMGIC fusion partner-like 2 protein	10184
LHX1	LIM/homeobox protein Lhx1 (LIM homeobox protein 1)(Homeobox protein Lim-1)(hLim-1)	3975
LHX5	LIM/homeobox protein Lhx5 (LIM homeobox protein 5)	64211
LIF	Leukemia inhibitory factor Precursor (LIF)(Differentiation-stimulating factor)(D factor)(Melanoma-derived LPL inhibitor)(MLPLI)(Emfilermin)	3976
LIFR	Leukemia inhibitory factor receptor Precursor (LIF receptor)(LIF-R)(CD118 antigen)	3977
LILRB3	Leukocyte immunoglobulin-like receptor subfamily B member 3 Precursor (Leukocyte immunoglobulin-like receptor 3)(LIR-3)(Immunoglobulin-like transcript 5)(ILT-5)(Monocyte inhibitory receptor HL9)(CD85	11025
LIN7C	Lin-7 homolog C (Lin-7C)(Mammalian lin-seven protein 3)(MALS-3)(Vertebrate lin-7 homolog 3)(Veli-3 protein)	55327
LITAF	Lipopolysaccharide-induced tumor necrosis factor-alpha factor (LPS-induced TNF-alpha factor)(p53-induced gene 7 protein)(Small integral membrane protein of lysosome/late endosome)	9516
LIX1L	LIX1-like protein	128077
LMAN1	Protein ERGIC-53 Precursor (ER-Golgi intermediate compartment 53 kDa protein)(Lectin mannose-binding 1)(Gp58)(Intracellular mannose-specific lectin MR60)	3998
LMCD1	LIM and cysteine-rich domains protein 1 (Dyxin)	29995
LMTK2	Serine/threonine-protein kinase LMTK2 Precursor (EC 2.7.11.1)(Lemur tyrosine kinase 2)(Serine/threonine protein kinase KPI-2)(Kinase/phosphatase/inhibitor 2)(Apoptosis-associated tyrosine kinase 2)(Br	22853
LNX1	E3 ubiquitin-protein ligase LNX (EC 6.3.2.-)(Numb-binding protein 1)(Ligand of Numb-protein X 1)	84708
LOH12CR1	Loss of heterozygosity 12 chromosomal region 1 protein	118426
LOX	Protein-lysine 6-oxidase Precursor (EC 1.4.3.13)(Lysyl oxidase)	4015
LPAR1	Lysophosphatidic acid receptor 1 (LPA receptor 1)(LPA-1)(Lysophosphatidic acid receptor Edg-2)	1902
LPAR5	Lysophosphatidic acid receptor 5 (LPA receptor 5)(LPA-5)(G-protein coupled receptor 92)(G-protein coupled receptor 93)	57121
LPIN2	Lipin-2	9663
LRCH3	Leucine-rich repeat and calponin homology domain-containing protein 3 Precursor	84859
LRP1	Prolow-density lipoprotein receptor-related protein 1 Precursor (LRP)(Alpha-2-macroglobulin receptor)(A2MR)(Apolipoprotein E receptor)(APOER)(CD91 antigen) [Contains Low-density lipoprotein receptor-r	4035
LRP10	Low-density lipoprotein receptor-related protein 10 Precursor	26020
LRP5	Low-density lipoprotein receptor-related protein 5 Precursor	4041
LRRC15	Leucine-rich repeat-containing protein 15 Precursor (hLib)	131578
LRRC8C	Leucine-rich repeat-containing protein 8C (Protein AD158)	84230
LSM14B	Protein LSM14 homolog B (Protein FAM61B)	149986
LUM	Lumican Precursor (Keratan sulfate proteoglycan lumican)(KSPG lumican)	4060
LUZP1	Leucine zipper protein 1	7798
MACF1	Microtubule-actin cross-linking factor 1, isoforms 1/2/3/5 (Actin cross-linking family protein 7)(Macrophin-1)(Trabeculin-alpha)(620 kDa actin-binding protein)(ABP620)	23499
MAFF	Transcription factor MafF (V-maf musculoaponeurotic fibrosarcoma oncogene homolog F)(U-Maf)	23764
MAFG	Transcription factor MafG (V-maf musculoaponeurotic fibrosarcoma oncogene homolog G)(hMAF)	4097
MAGT1	Magnesium transporter protein 1 Precursor (MagT1)(Implantation-associated protein)(IAP)	84061
MAL	Myelin and lymphocyte protein (T-lymphocyte maturation-associated protein)	4118
MAML1	Mastermind-like protein 1 (Mam-1)	9794
MAML2	Mastermind-like protein 2 (Mam-2)	84441
MAML3	Mastermind-like protein 3 (Mam-3)	55534
MAN1A1	Mannosyl-oligosaccharide 1,2-alpha-mannosidase IA (EC 3.2.1.113)(Processing alpha-1,2-mannosidase IA)(Alpha-1,2-mannosidase IA)(Mannosidase alpha class 1A member 1)(Man(9)-alpha-mannosidase)(Man9-mann	4121
MANBA	Beta-mannosidase Precursor (EC 3.2.1.25)(Lysosomal beta A mannosidase)(Mannanase)(Mannase)	4126
MAOA	Amine oxidase [flavin-containing] A (EC 1.4.3.4)(Monoamine oxidase type A)(MAO-A)	4128
MAOB	Amine oxidase [flavin-containing] B (EC 1.4.3.4)(Monoamine oxidase type B)(MAO-B)	4129
MAP1A	Microtubule-associated protein 1A (MAP-1A)(Proliferation-related protein p80) [Contains MAP1 light chain LC2]	4130
MAP1B	Microtubule-associated protein 1B (MAP-1B) [Contains MAP1 light chain LC1]	4131
MAP2K2	Dual specificity mitogen-activated protein kinase kinase 2 (MAP kinase kinase 2)(MAPKK 2)(EC 2.7.12.2)(ERK activator kinase 2)(MAPK/ERK kinase 2)(MEK2)	5605
MAP2K4	Dual specificity mitogen-activated protein kinase kinase 4 (MAP kinase kinase 4)(EC 2.7.12.2)(JNK-activating kinase 1)(c-Jun N-terminal kinase kinase 1)(JNKK)(SAPK/ERK kinase 1)(SEK1)	6416
MAP2K7	Dual specificity mitogen-activated protein kinase kinase 7 (MAP kinase kinase 7)(MAPKK 7)(EC 2.7.12.2)(MAPK/ERK kinase 7)(JNK-activating kinase 2)(c-Jun N-terminal kinase kinase 2)(JNK kinase 2)(JNKK	5609
MAP3K10	Mitogen-activated protein kinase kinase kinase 10 (EC 2.7.11.25)(Mixed lineage kinase 2)(Protein kinase MST)	4294
MAP3K13	Mitogen-activated protein kinase kinase kinase 13 (EC 2.7.11.25)(Mixed lineage kinase)(MLK)(Leucine zipper-bearing kinase)	9175
MAP4	Microtubule-associated protein 4 (MAP-4)	4134
MAP4K4	Mitogen-activated protein kinase kinase kinase kinase 4 (EC 2.7.11.1)(MAPK/ERK kinase kinase kinase 4)(MEK kinase kinase 4)(MEKKK 4)(HPK/GCK-like kinase HGK)(Nck-interacting kinase)	9448
MAPK1IP1L	MAPK-interacting and spindle-stabilizing protein-like (Mitogen-activated protein kinase 1-interacting protein 1-like)	93487
MAPK8	Mitogen-activated protein kinase 8 (EC 2.7.11.24)(Stress-activated protein kinase JNK1)(c-Jun N-terminal kinase 1)(JNK-46)	5599
MAPRE1	Microtubule-associated protein RP/EB family member 1 (APC-binding protein EB1)(End-binding protein 1)(EB1)	22919
MARCKS	Myristoylated alanine-rich C-kinase substrate (MARCKS)(Protein kinase C substrate, 80 kDa protein, light chain)(PKCSL)(80K-L protein)	4082
MAT2A	S-adenosylmethionine synthetase isoform type-2 (AdoMet synthetase 2)(EC 2.5.1.6)(Methionine adenosyltransferase 2)(MAT 2)(Methionine adenosyltransferase II)(MAT-II)	4144
MBIP	MAP3K12-binding inhibitory protein 1 (MAPK upstream kinase-binding inhibitory protein)(MUK-binding inhibitory protein)	51562
MBNL1	Muscleblind-like protein 1 (Triplet-expansion RNA-binding protein)	4154
MBTPS1	Membrane-bound transcription factor site-1 protease Precursor (EC 3.4.21.112)(S1P endopeptidase)(Site-1 protease)(Subtilisin/kexin-isozyme 1)(SKI-1)	8720
MCFD2	Multiple coagulation factor deficiency protein 2 Precursor (Neural stem cell-derived neuronal survival protein)	90411
MCPH1	Microcephalin	79648
MDM1	Nuclear protein MDM1	56890
MDM2	E3 ubiquitin-protein ligase Mdm2 (EC 6.3.2.-)(p53-binding protein Mdm2)(Oncoprotein Mdm2)(Double minute 2 protein)(Hdm2)	4193
MDM4	Protein Mdm4 (p53-binding protein Mdm4)(Mdm2-like p53-binding protein)(Protein Mdmx)(Double minute 4 protein)	4194
MECP2	Methyl-CpG-binding protein 2 (MeCP-2 protein)(MeCP2)	4204
MED13L	Mediator of RNA polymerase II transcription subunit 13-like (Mediator complex subunit 13-like)(Thyroid hormone receptor-associated protein 2)(Thyroid hormone receptor-associated protein complex 240 kD	23389
MED19	Mediator of RNA polymerase II transcription subunit 19 (Mediator complex subunit 19)(Lung cancer metastasis-related protein 1)	219541
MED6	Mediator of RNA polymerase II transcription subunit 6 (Mediator complex subunit 6)(hMed6)(Activator-recruited cofactor 33 kDa component)(ARC33)(Renal carcinoma antigen NY-REN-28)	10001
MEF2D	Myocyte-specific enhancer factor 2D	4209
MEOX2	Homeobox protein MOX-2 (Mesenchyme homeobox 2)(Growth arrest-specific homeobox)	4223
MET	Hepatocyte growth factor receptor Precursor (HGF receptor)(EC 2.7.10.1)(Scatter factor receptor)(SF receptor)(HGF/SF receptor)(Met proto-oncogene tyrosine kinase)(c-Met)	4233
METTL7A	Methyltransferase-like protein 7A Precursor (EC 2.1.1.-)(Protein AAM-B)	25840
MFAP3	Microfibril-associated glycoprotein 3 Precursor	4238
MFGE8	Lactadherin Precursor (Milk fat globule-EGF factor 8)(MFG-E8)(HMFG)(Breast epithelial antigen BA46)(MFGM) [Contains Lactadherin short form;Medin]	4240
MFN2	Mitofusin-2 (EC 3.6.5.-)(Transmembrane GTPase MFN2)	9927
MFSD6	Major facilitator superfamily domain-containing protein 6 (Macrophage MHC class I receptor 2 homolog)	54842
MGRN1	Probable E3 ubiquitin-protein ligase MGRN1 (EC 6.3.2.-)(Mahogunin RING finger protein 1)(RING finger protein 156)	23295
MICALL1	MICAL-like protein 1 (Molecule interacting with Rab13)(MIRab13)	85377
MID1IP1	Mid1-interacting protein 1 (Gastrulation-specific G12-like protein)(Mid1-interacting G12-like protein)(Protein STRAIT11499)	58526
MINA	MYC-induced nuclear antigen (Mineral dust-induced gene protein)(Nucleolar protein 52)	84864
MINPP1	Multiple inositol polyphosphate phosphatase 1 Precursor (EC 3.1.3.62)(Inositol (1,3,4,5)-tetrakisphosphate 3-phosphatase)(Ins(1,3,4,5)P(4) 3-phosphatase)	9562
MITF	Microphthalmia-associated transcription factor	4286
MKL1	MKL/myocardin-like protein 1 (Myocardin-related transcription factor A)(MRTF-A)(Megakaryoblastic leukemia 1 protein)(Megakaryocytic acute leukemia protein)	57591
MKLN1	Muskelin	4289
MKNK2	MAP kinase-interacting serine/threonine-protein kinase 2 (EC 2.7.11.1)(MAP kinase signal-integrating kinase 2)(Mnk2)	2872
MKS1	Meckel syndrome type 1 protein	54903
MKS1	Meckel syndrome type 1 protein	54903
MLLT10	Protein AF-10	8028
MLYCD	Malonyl-CoA decarboxylase, mitochondrial Precursor (MCD)(EC 4.1.1.9)	23417
MMD	Monocyte to macrophage differentiation protein (Progestin and adipoQ receptor family member XI)	23531
MME	Neprilysin (EC 3.4.24.11)(Neutral endopeptidase 24.11)(Neutral endopeptidase)(NEP)(Enkephalinase)(Atriopeptidase)(Common acute lymphocytic leukemia antigen)(CALLA)(CD10 antigen)	4311
MMP10	Stromelysin-2 Precursor (SL-2)(EC 3.4.24.22)(Matrix metalloproteinase-10)(MMP-10)(Transin-2)	4319
MMP12	Macrophage metalloelastase Precursor (HME)(EC 3.4.24.65)(Matrix metalloproteinase-12)(MMP-12)(Macrophage elastase)(ME)	4321
MMP13	Collagenase 3 Precursor (EC 3.4.24.-)(Matrix metalloproteinase-13)(MMP-13)	4322
MMP14	Matrix metalloproteinase-14 Precursor (MMP-14)(EC 3.4.24.80)(Membrane-type matrix metalloproteinase 1)(MT-MMP 1)(MTMMP1)(Membrane-type-1 matrix metalloproteinase)(MT1-MMP)(MT1MMP)(MMP-X1)	4323
MMP2	72 kDa type IV collagenase Precursor (EC 3.4.24.24)(72 kDa gelatinase)(Matrix metalloproteinase-2)(MMP-2)(Gelatinase A)(TBE-1)	4313
MMP3	Stromelysin-1 Precursor (SL-1)(EC 3.4.24.17)(Matrix metalloproteinase-3)(MMP-3)(Transin-1)	4314
MMP9	Matrix metalloproteinase-9 Precursor (MMP-9)(EC 3.4.24.35)(92 kDa type IV collagenase)(92 kDa gelatinase)(Gelatinase B)(GELB) [Contains 67 kDa matrix metalloproteinase-9;82 kDa matrix metalloproteinas	4318
MN1	Probable tumor suppressor protein MN1	4330
MNT	Max-binding protein MNT (Protein ROX)(Myc antagonist MNT)	4335
MOGAT1	2-acylglycerol O-acyltransferase 1 (EC 2.3.1.22)(Monoacylglycerol O-acyltransferase 1)(Acyl CoA:monoacylglycerol acyltransferase 1)(MGAT1)(Diacylglycerol acyltransferase 2-like protein 1)(Diacylglycer	116255
MORC4	MORC family CW-type zinc finger protein 4 (Zinc finger CW-type coiled-coil domain protein 2)	79710
MPHOSPH8	M-phase phosphoprotein 8 (Two hybrid-associated protein 3 with RanBPM)(Twa3)	54737;727815
MPP1	55 kDa erythrocyte membrane protein (p55)(Membrane protein, palmitoylated 1)	4354
MPP3	MAGUK p55 subfamily member 3 (Protein MPP3)(Discs large homolog 3)	4356
MPPE1	Metallophosphoesterase 1 (EC 3.1.-.-)	65258
MR1	Major histocompatibility complex class I-related gene protein Precursor (MHC class-I related-gene protein)(Class I histocompatibility antigen-like protein)	3140
MRAP	Melanocortin-2 receptor accessory protein (Fat cell-specific low molecular weight protein)(Fat tissue-specific low MW protein)(B27)	56246
MRPS16	28S ribosomal protein S16, mitochondrial Precursor (S16mt)(MRP-S16)	51021
MSN	Moesin (Membrane-organizing extension spike protein)	4478
MSRB3	Methionine-R-sulfoxide reductase B3, mitochondrial Precursor (MsrB3)(EC 1.8.4.-)	253827
MSX1	Homeobox protein MSX-1 (Msh homeobox 1-like protein)(Hox-7)	4487
MTA2	Metastasis-associated protein MTA2 (Metastasis-associated 1-like 1)(MTA1-L1 protein)(p53 target protein in deacetylase complex)	9219
MTERF	Transcription termination factor, mitochondrial Precursor (Mitochondrial transcription termination factor 1)(mTERF)	7978
MTERFD1	mTERF domain-containing protein 1, mitochondrial Precursor	51001
MTF1	Metal regulatory transcription factor 1 (Transcription factor MTF-1)(MRE-binding transcription factor)	4520
MTIF3	Translation initiation factor IF-3, mitochondrial Precursor (IF-3Mt)(IF3(mt))(IF-3(Mt))(IF3mt)	219402
MTMR2	Myotubularin-related protein 2 (EC 3.1.3.-)	8898
MTMR6	Myotubularin-related protein 6 (EC 3.1.3.-)	9107
MTPN	Myotrophin (Protein V-1)	136319
MTX2	Metaxin-2	10651
MUM1L1	MUM1-like protein 1 (Mutated melanoma-associated antigen 1-like protein 1)	139221
MUTYH	A/G-specific adenine DNA glycosylase (EC 3.2.2.-)(MutY homolog)(hMYH)	4595
MVK	Mevalonate kinase (MK)(EC 2.7.1.36)	4598
MXD4	Max-interacting transcriptional repressor MAD4 (Max-associated protein 4)(MAX dimerization protein 4)	10608
MXRA5	Matrix-remodeling-associated protein 5 Precursor (Adhesion protein with leucine-rich repeats and immunoglobulin domains related to perlecan)(Adlican)	25878
MYC	Myc proto-oncogene protein (c-Myc)(Transcription factor p64)	4609
MYCN	N-myc proto-oncogene protein	4613
MYEF2	Myelin expression factor 2 (MyEF-2)(MST156)	50804
MYH10	Myosin-10 (Myosin heavy chain 10)(Myosin heavy chain, non-muscle IIb)(Non-muscle myosin heavy chain IIb)(NMMHC II-b)(NMMHC-IIB)(Cellular myosin heavy chain, type B)(Non-muscle myosin heavy chain-B)(NM	4628
MYH9	Myosin-9 (Myosin heavy chain 9)(Myosin heavy chain, non-muscle IIa)(Non-muscle myosin heavy chain IIa)(NMMHC II-a)(NMMHC-IIA)(Cellular myosin heavy chain, type A)(Non-muscle myosin heavy chain-A)(NMMH	4627
MYLK	Myosin light chain kinase, smooth muscle (MLCK)(EC 2.7.11.18)(Telokin)(Kinase-related protein)(KRP)	4638
MYO1B	Myosin-Ib (Myosin I alpha)(MMI-alpha)(MMIa)(MYH-1c)	4430
MYO1D	Myosin-Id	4642
MYO9B	Myosin-IXb (Unconventional myosin-9b)	4650
N4BP2L1	NEDD4-binding protein 2-like 1	90634
N4BP2L2	NEDD4-binding protein 2-like 2 (Phosphonoformate immuno-associated protein 5)	10443
NAB1	NGFI-A-binding protein 1 (EGR-1-binding protein 1)(Transcriptional regulatory protein p54)	4664
NAB2	NGFI-A-binding protein 2 (EGR-1-binding protein 2)(Melanoma-associated delayed early response protein)(Protein MADER)	4665
NACC1	Nucleus accumbens-associated protein 1 (BTB/POZ domain-containing protein 14B)(Nucleus accumbens-1)(NAC-1)	112939
NACC2	Nucleus accumbens-associated protein 2 (BTB/POZ domain-containing protein 14A)	138151
NADK	NAD kinase (EC 2.7.1.23)(Poly(P)/ATP NAD kinase)	65220
NANS	Sialic acid synthase (N-acetylneuraminate synthase)(EC 2.5.1.56)(N-acetylneuraminic acid synthase)(N-acetylneuraminate-9-phosphate synthase)(EC 2.5.1.57)(N-acetylneuraminic acid phosphate synthase)	54187
NAP1L3	Nucleosome assembly protein 1-like 3	4675
NARS2	Probable asparaginyl-tRNA synthetase, mitochondrial Precursor (EC 6.1.1.22)(Asparagine--tRNA ligase)(AsnRS)	79731
NAV2	Neuron navigator 2 (EC 3.6.1.-)(Helicase APC down-regulated 1)(Retinoic acid inducible in neuroblastoma 1)(Steerin-2)(Pore membrane and/or filament-interacting-like protein 2)(Unc-53 homolog 2)(unc53H	89797
NCKAP1	Nck-associated protein 1 (NAP 1)(p125Nap1)(Membrane-associated protein HEM-2)	10787
NCOA2	Nuclear receptor coactivator 2 (NCoA-2)(Transcriptional intermediary factor 2)(hTIF2)	10499
NCOA4	Nuclear receptor coactivator 4 (NCoA-4)(70 kDa androgen receptor coactivator)(70 kDa AR-activator)(Ret-activating protein ELE1)	8031
NCOA6	Nuclear receptor coactivator 6 (Amplified in breast cancer protein 3)(Cancer-amplified transcriptional coactivator ASC-2)(Activating signal cointegrator 2)(ASC-2)(Peroxisome proliferator-activated rec	23054
NCSTN	Nicastrin Precursor	23385
NDNL2	Melanoma-associated antigen G1 (MAGE-G1 antigen)(Necdin-like protein 2)(Hepatocellular carcinoma-associated protein 4)	56160
NDP	Norrin Precursor (Norrie disease protein)(X-linked exudative vitreoretinopathy 2 protein)	4693
NDRG3	Protein NDRG3	57446
NDST1	Bifunctional heparan sulfate N-deacetylase/N-sulfotransferase 1 (EC 2.8.2.8)(Glucosaminyl N-deacetylase/N-sulfotransferase 1)(NDST-1)([Heparan sulfate]-glucosamine N-sulfotransferase 1)(HSNST 1)(N-hep	3340
NDUFA5	NADH dehydrogenase [ubiquinone] 1 alpha subcomplex subunit 5 (NADH-ubiquinone oxidoreductase 13 kDa-B subunit)(Complex I-13kD-B)(CI-13kD-B)(Complex I subunit B13)	4698
NEDD4	E3 ubiquitin-protein ligase NEDD4 (EC 6.3.2.-)(Neural precursor cell expressed developmentally down-regulated protein 4)(NEDD-4)	4734
NEK11	Serine/threonine-protein kinase Nek11 (EC 2.7.11.1)(Never in mitosis A-related kinase 11)(NimA-related protein kinase 11)	79858
NEK4	Serine/threonine-protein kinase Nek4 (EC 2.7.11.1)(NimA-related protein kinase 4)(Serine/threonine-protein kinase 2)(Serine/threonine-protein kinase NRK2)	6787
NEK6	Serine/threonine-protein kinase Nek6 (EC 2.7.11.1)(NimA-related protein kinase 6)(Protein kinase SID6-1512)	10783
NF2	Merlin (Moesin-ezrin-radixin-like protein)(Neurofibromin-2)(Schwannomin)(Schwannomerlin)	4771
NFASC	Neurofascin Precursor	23114
NFAT5	Nuclear factor of activated T-cells 5 (NF-AT5)(T-cell transcription factor NFAT5)(Tonicity-responsive enhancer-binding protein)(TonE-binding protein)(TonEBP)	10725
NFATC1	Nuclear factor of activated T-cells, cytoplasmic 1 (NF-ATc1)(NFAT transcription complex cytosolic component)(NF-ATc)(NFATc)	4772
NFATC4	Nuclear factor of activated T-cells, cytoplasmic 4 (NF-ATc4)(NFATc4)(T-cell transcription factor NFAT3)(NF-AT3)	4776
NFIA	Nuclear factor 1 A-type (Nuclear factor 1/A)(NF1-A)(NFI-A)(NF-I/A)(CCAAT-box-binding transcription factor)(CTF)(TGGCA-binding protein)	4774
NFIL3	Nuclear factor interleukin-3-regulated protein (E4 promoter binding-protein 4)(Interleukin-3 promoter transcriptional activator)(Transcriptional activator NF-IL3A)(Interleukin-3 binding-protein 1)	4783
NFKB1	Nuclear factor NF-kappa-B p105 subunit (DNA-binding factor KBF1)(EBP-1) [Contains Nuclear factor NF-kappa-B p50 subunit]	4790
NFKB2	Nuclear factor NF-kappa-B p100 subunit (DNA-binding factor KBF2)(H2TF1)(Lymphocyte translocation chromosome 10)(Oncogene Lyt-10)(Lyt10) [Contains Nuclear factor NF-kappa-B p52 subunit]	4791
NFKBIA	NF-kappa-B inhibitor alpha (I-kappa-B-alpha)(IkappaBalpha)(IkB-alpha)(Major histocompatibility complex enhancer-binding protein MAD3)	4792
NFKBIE	NF-kappa-B inhibitor epsilon (NF-kappa-BIE)(I-kappa-B-epsilon)(IkappaBepsilon)(IkB-epsilon)(IkB-E)	4794
NFKBIZ	NF-kappa-B inhibitor zeta (I-kappa-B-zeta)(IkappaBzeta)(IkB-zeta)(Molecule possessing ankyrin repeats induced by lipopolysaccharide)(MAIL)(IL-1 inducible nuclear ankyrin-repeat protein)(INAP)	64332
NFX1	Transcriptional repressor NF-X1 (EC 6.3.2.-)(Nuclear transcription factor, X box-binding protein 1)	4799
NFYB	Nuclear transcription factor Y subunit beta (Nuclear transcription factor Y subunit B)(NF-YB)(CAAT-box DNA-binding protein subunit B)	4801
NID2	Nidogen-2 Precursor (NID-2)(Osteonidogen)	22795
NIF3L1	NIF3-like protein 1 (Amyotrophic lateral sclerosis 2 chromosomal region candidate gene 1 protein)	60491
NIN	Ninein (hNinein)(Glycogen synthase kinase 3 beta-interacting protein)(GSK3B-interacting protein)	51199
NIPA1	Non-imprinted in Prader-Willi/Angelman syndrome region protein 1	123606
NIPBL	Nipped-B-like protein (Delangin)(SCC2 homolog)	25836
NKRF	NF-kappa-B-repressing factor (NFkB-repressing factor)(Transcription factor NRF)(ITBA4 protein)	55922
NLRP3	NACHT, LRR and PYD domains-containing protein 3 (Cold autoinflammatory syndrome 1 protein)(Cryopyrin)(PYRIN-containing APAF1-like protein 1)(Angiotensin/vasopressin receptor AII/AVP-like)	114548
NMB	Neuromedin-B Precursor [Contains Neuromedin-B-32;Neuromedin-B]	4828
NMT1	Glycylpeptide N-tetradecanoyltransferase 1 (EC 2.3.1.97)(Peptide N-myristoyltransferase 1)(Myristoyl-CoA:protein N-myristoyltransferase 1)(NMT 1)(Type I N-myristoyltransferase)	4836
NNT	NAD(P) transhydrogenase, mitochondrial Precursor (EC 1.6.1.2)(Nicotinamide nucleotide transhydrogenase)(Pyridine nucleotide transhydrogenase)	23530
NOG	Noggin Precursor	9241
NOLC1	Nucleolar phosphoprotein p130 (Nucleolar 130 kDa protein)(140 kDa nucleolar phosphoprotein)(Nopp140)(Nucleolar and coiled-body phosphoprotein 1)(HCV NS5A trans-regulated protein 13)(NS5ATP13)	9221
NOP56	Nucleolar protein 5A (Nucleolar protein Nop56)	10528
NOP58	Nucleolar protein 5 (Nucleolar protein NOP5)(NOP58)	51602
NOTCH1	Neurogenic locus notch homolog protein 1 Precursor (Notch 1)(hN1)(Translocation-associated notch protein TAN-1) [Contains Notch 1 extracellular truncation;Notch 1 intracellular domain]	4851
NOTCH2	Neurogenic locus notch homolog protein 2 Precursor (Notch 2)(hN2) [Contains Notch 2 extracellular truncation;Notch 2 intracellular domain]	4853
NOV	Protein NOV homolog Precursor (NovH)(Nephroblastoma overexpressed gene protein homolog)	4856
NPAT	Protein NPAT (Nuclear protein of the ataxia telangiectasia mutated locus)(Nuclear protein of the ATM locus)(p220)	4863
NPEPPS	Puromycin-sensitive aminopeptidase (PSA)(EC 3.4.11.-)	9520;440434
NQO1	NAD(P)H dehydrogenase [quinone] 1 (EC 1.6.5.2)(Quinone reductase 1)(NAD(P)H:quinone oxidoreductase 1)(QR1)(DT-diaphorase)(DTD)(Azoreductase)(Phylloquinone reductase)(Menadione reductase)	1728
NQO2	Ribosyldihydronicotinamide dehydrogenase [quinone] (EC 1.10.99.2)(NRH dehydrogenase [quinone] 2)(NRH:quinone oxidoreductase 2)(Quinone reductase 2)(QR2)	4835
NR2C2	Nuclear receptor subfamily 2 group C member 2 (Orphan nuclear receptor TR4)(Testicular receptor 4)(Orphan nuclear receptor TAK1)	7182
NR2C2AP	Nuclear receptor 2C2-associated protein (TR4 orphan receptor-associated 16 kDa protein)	126382
NR2F1	COUP transcription factor 1 (COUP-TF I)(COUP-TF1)(Nuclear receptor subfamily 2 group F member 1)(V-ERBA-related protein EAR-3)	7025
NR2F2	COUP transcription factor 2 (COUP-TF II)(COUP-TF2)(Nuclear receptor subfamily 2 group F member 2)(Apolipoprotein AI regulatory protein 1)(ARP-1)	7026
NR3C1	Glucocorticoid receptor (GR)(Nuclear receptor subfamily 3 group C member 1)	2908
NR4A2	Nuclear receptor subfamily 4 group A member 2 (Orphan nuclear receptor NURR1)(Immediate-early response protein NOT)(Transcriptionally-inducible nuclear receptor)	4929
NR4A3	Nuclear receptor subfamily 4 group A member 3 (Nuclear hormone receptor NOR-1)(Neuron-derived orphan receptor 1)(Mitogen-induced nuclear orphan receptor)	8013
NR4A3	Nuclear receptor subfamily 4 group A member 3 (Nuclear hormone receptor NOR-1)(Neuron-derived orphan receptor 1)(Mitogen-induced nuclear orphan receptor)	8013
NR5A2	Nuclear receptor subfamily 5 group A member 2 (Alpha-1-fetoprotein transcription factor)(Hepatocytic transcription factor)(B1-binding factor)(hB1F)(CYP7A promoter-binding factor)(Liver receptor homolo	2494
NR6A1	Nuclear receptor subfamily 6 group A member 1 (Germ cell nuclear factor)(GCNF)(hGCNF)(Retinoid receptor-related testis-specific receptor)(RTR)(hRTR)	2649
NRAS	GTPase NRas Precursor (Transforming protein N-Ras)	4893
NRG1	Pro-neuregulin-1, membrane-bound isoform Precursor (Pro-NRG1) [Contains Neuregulin-1(Neu differentiation factor)(Heregulin)(HRG)(Breast cancer cell differentiation factor p45)(Acetylcholine receptor-i	3084
NRG2	Pro-neuregulin-2, membrane-bound isoform Precursor (Pro-NRG2) [Contains Neuregulin-2(NRG-2)(Neural- and thymus-derived activator for ERBB kinases)(NTAK)(Divergent of neuregulin-1)(DON-1)]	9542
NRIP1	Nuclear receptor-interacting protein 1 (Nuclear factor RIP140)(Receptor-interacting protein 140)	8204
NRP1	Neuropilin-1 Precursor (Vascular endothelial cell growth factor 165 receptor)(CD304 antigen)	8829
NSF	Vesicle-fusing ATPase (EC 3.6.4.6)(N-ethylmaleimide-sensitive fusion protein)(NEM-sensitive fusion protein)(Vesicular-fusion protein NSF)	4905
NSMAF	Protein FAN (Factor associated with neutral sphingomyelinase activation)(Factor associated with N-SMase activation)	8439
NSMCE2	E3 SUMO-protein ligase NSE2 (EC 6.-.-.-)(Non-structural maintenance of chromosomes element 2 homolog)(Non-SMC element 2 homolog)(hMMS21)	286053
NTHL1	Endonuclease III-like protein 1 (EC 4.2.99.18)	4913
NTNG2	Netrin-G2 Precursor (Laminet-2)	84628
NTRK2	BDNF/NT-3 growth factors receptor Precursor (EC 2.7.10.1)(Neurotrophic tyrosine kinase receptor type 2)(TrkB tyrosine kinase)(GP145-TrkB)(Trk-B)	4915
NTSR1	Neurotensin receptor type 1 (NT-R-1)(High-affinity levocabastine-insensitive neurotensin receptor)(NTRH)	4923
NUB1	NEDD8 ultimate buster 1 (Negative regulator of ubiquitin-like proteins 1)(Renal carcinoma antigen NY-REN-18)	51667
NUBP2	Nucleotide-binding protein 2 (NBP 2)	10101
NUDT9	ADP-ribose pyrophosphatase, mitochondrial Precursor (EC 3.6.1.13)(ADP-ribose diphosphatase)(Adenosine diphosphoribose pyrophosphatase)(ADPR-PPase)(ADP-ribose phosphohydrolase)(Nucleoside diphosphate-l	53343
NUMB	Protein numb homolog (h-Numb)(Protein S171)	8650
OAS3	2'-5'-oligoadenylate synthetase 3 ((2-5')oligo(A) synthetase 3)(2-5A synthetase 3)(EC 2.7.7.-)(p100 OAS)(p100OAS)	4940
OAZ2	Ornithine decarboxylase antizyme 2 (ODC-Az 2)(AZ2)	4947
ODC1	Ornithine decarboxylase (ODC)(EC 4.1.1.17)	4953
OGDH	2-oxoglutarate dehydrogenase E1 component, mitochondrial Precursor (EC 1.2.4.2)(Alpha-ketoglutarate dehydrogenase)	4967
OLFML2A	Olfactomedin-like protein 2A Precursor (Photomedin-1)	169611
OMA1	Metalloendopeptidase OMA1, mitochondrial Precursor (EC 3.4.24.-)(Metalloprotease-related protein 1)(MPRP-1)	115209
OPN5	Opsin-5 (Neuropsin)(G-protein coupled receptor 136)(G-protein coupled receptor PGR12)(Transmembrane protein 13)	221391
OPTN	Optineurin (Optic neuropathy-inducing protein)(E3-14.7K-interacting protein)(FIP-2)(Huntingtin-interacting protein L)(Huntingtin yeast partner L)(NEMO-related protein)(Transcription factor IIIA-intera	10133
OR56B4	Olfactory receptor 56B4 (Olfactory receptor OR11-67)	196335
OR7A10	Olfactory receptor 7A10 (Olfactory receptor OR19-18)(OST027)	390892
OR7C2	Olfactory receptor 7C2 (Olfactory receptor OR19-22)(Olfactory receptor 19-18)(OR19-18)	26658
ORAI1	Calcium release-activated calcium channel protein 1 (Protein orai-1)(Transmembrane protein 142A)	84876
OS9	Protein OS-9 Precursor (Amplified in osteosarcoma 9)	10956
OSBP	Oxysterol-binding protein 1	5007
OSBPL2	Oxysterol-binding protein-related protein 2 (OSBP-related protein 2)(ORP-2)	9885
OSBPL8	Oxysterol-binding protein-related protein 8 (OSBP-related protein 8)(ORP-8)	114882
OSGIN1	Oxidative stress-induced growth inhibitor 1 (Pregnancy-induced growth inhibitor OKL38)(Ovary, kidney and liver protein 38)(huOKL38)	29948
OTOF	Otoferlin (Fer-1-like protein 2)	9381
OTUB2	Ubiquitin thioesterase OTUB2 (EC 3.1.2.-)(Otubain-2)(OTU domain-containing ubiquitin aldehyde-binding protein 2)(Ubiquitin-specific-processing protease OTUB2)(Deubiquitinating enzyme OTUB2)	78990
OTUD7B	OTU domain-containing protein 7B (EC 3.-.-.-)(Zinc finger protein Cezanne)(Zinc finger A20 domain-containing protein 1)(Cellular zinc finger anti-NF-kappa-B protein)	56957
OXSM	3-oxoacyl-[acyl-carrier-protein] synthase, mitochondrial Precursor (EC 2.3.1.41)(Beta-ketoacyl-ACP synthase)	54995
P2RY10	Putative P2Y purinoceptor 10 (P2Y10)(P2Y-like receptor)	27334
P4HA1	Prolyl 4-hydroxylase subunit alpha-1 Precursor (EC 1.14.11.2)(4-PH alpha-1)(Procollagen-proline,2-oxoglutarate-4-dioxygenase subunit alpha-1)	5033
P4HA3	Prolyl 4-hydroxylase subunit alpha-3 Precursor (EC 1.14.11.2)(4-PH alpha-3)(Procollagen-proline,2-oxoglutarate-4-dioxygenase subunit alpha-3)	283208
PACS1	Phosphofurin acidic cluster sorting protein 1 (PACS-1)	55690
PAICS	Multifunctional protein ADE2 [Includes Phosphoribosylaminoimidazole-succinocarboxamide synthase(EC 6.3.2.6)(SAICAR synthetase);Phosphoribosylaminoimidazole carboxylase(EC 4.1.1.21)(AIR carboxylase)(AI	10606
PAK1	Serine/threonine-protein kinase PAK 1 (EC 2.7.11.1)(p21-activated kinase 1)(PAK-1)(p65-PAK)(Alpha-PAK)	5058
PAK7	Serine/threonine-protein kinase PAK 7 (EC 2.7.11.1)(p21-activated kinase 7)(PAK-7)(PAK-5)	57144
PALB2	Partner and localizer of BRCA2	79728
PALLD	palladin	23022
PAM	Peptidyl-glycine alpha-amidating monooxygenase Precursor (PAM) [Includes Peptidylglycine alpha-hydroxylating monooxygenase(PHM)(EC 1.14.17.3);Peptidyl-alpha-hydroxyglycine alpha-amidating lyase(EC 4.3	5066
PAPSS1	Bifunctional 3'-phosphoadenosine 5'-phosphosulfate synthetase 1 (PAPS synthetase 1)(PAPSS 1)(Sulfurylase kinase 1)(SK 1)(SK1) [Includes Sulfate adenylyltransferase(EC 2.7.7.4)(Sulfate adenylate transf	9061
PAPSS2	Bifunctional 3'-phosphoadenosine 5'-phosphosulfate synthetase 2 (PAPS synthetase 2)(PAPSS 2)(Sulfurylase kinase 2)(SK 2)(SK2) [Includes Sulfate adenylyltransferase(EC 2.7.7.4)(Sulfate adenylate transf	9060
PARD3	Partitioning defective 3 homolog (PARD-3)(PAR-3)(Atypical PKC isotype-specific-interacting protein)(ASIP)(CTCL tumor antigen se2-5)(PAR3-alpha)	56288
PARP14	Poly [ADP-ribose] polymerase 14 (PARP-14)(EC 2.4.2.30)(B aggressive lymphoma protein 2)	54625
PARP9	Poly [ADP-ribose] polymerase 9 (PARP-9)(EC 2.4.2.30)(B aggressive lymphoma protein)	83666
PARS2	Probable prolyl-tRNA synthetase, mitochondrial Precursor (EC 6.1.1.15)(Proline--tRNA ligase)(ProRS)	25973
PAWR	PRKC apoptosis WT1 regulator protein (Prostate apoptosis response 4 protein)(Par-4)	5074
PAX2	Paired box protein Pax-2	5076
PAX3	Paired box protein Pax-3 (HUP2)	5077
PAX4	paired box 4	5078
PAX7	Paired box protein Pax-7 (HUP1)	5081
PBLD	Phenazine biosynthesis-like domain-containing protein (EC 5.1.-.-)(MAWD-binding protein)(Unknown protein 32 from 2D-page of liver tissue)	64081
PCDH1	Protocadherin-1 Precursor (Protocadherin-42)(PC42)(Cadherin-like protein 1)	5097
PCDH18	Protocadherin-18 Precursor	54510
PCDH19	Protocadherin-19 Precursor	57526
PCDH7	Protocadherin-7 Precursor (Brain-heart protocadherin)(BH-Pcdh)	5099
PCM1	Pericentriolar material 1 protein (PCM-1)(hPCM-1)	5108
PCMTD1	Protein-L-isoaspartate O-methyltransferase domain-containing protein 1	115294
PCNX	Pecanex-like protein 1 (Pecanex homolog)	22990
PCOLCE	Procollagen C-endopeptidase enhancer 1 Precursor (Procollagen COOH-terminal proteinase enhancer 1)(Procollagen C-proteinase enhancer 1)(PCPE-1)(Type I procollagen COOH-terminal proteinase enhancer)(Ty	5118
PCSK5	Proprotein convertase subtilisin/kexin type 5 Precursor (EC 3.4.21.-)(Proprotein convertase PC5)(Subtilisin/kexin-like protease PC5)(hPC6)(PC6)	5125
PCYOX1	Prenylcysteine oxidase 1 Precursor (EC 1.8.3.5)(Prenylcysteine lyase)	51449
PCYT1A	Choline-phosphate cytidylyltransferase A (EC 2.7.7.15)(Phosphorylcholine transferase A)(CTP:phosphocholine cytidylyltransferase A)(CCT A)(CT A)(CCT-alpha)	5130
PCYT2	Ethanolamine-phosphate cytidylyltransferase (EC 2.7.7.14)(Phosphorylethanolamine transferase)(CTP:phosphoethanolamine cytidylyltransferase)	5833
PDCL	Phosducin-like protein (PHLP)	5082
PDCL3	Phosducin-like protein 3 (PhPL3)(Viral IAP-associated factor 1)(VIAF-1)(HTPHLP)	79031
PDE2A	cGMP-dependent 3',5'-cyclic phosphodiesterase (EC 3.1.4.17)(Cyclic GMP-stimulated phosphodiesterase)(CGS-PDE)(cGSPDE)	5138
PDE3A	cGMP-inhibited 3',5'-cyclic phosphodiesterase A (EC 3.1.4.17)(Cyclic GMP-inhibited phosphodiesterase A)(CGI-PDE A)	5139
PDE4DIP	Myomegalin (Phosphodiesterase 4D-interacting protein)(Cardiomyopathy-associated protein 2)	652526;100133866;652879;100134100;727893;100134184;727927;100134227;727942;100134230;727948;649752;9659;652164;100133443
PDE7A	High affinity cAMP-specific 3',5'-cyclic phosphodiesterase 7A (EC 3.1.4.17)(HCP1)(TM22)	5150
PDE7B	cAMP-specific 3',5'-cyclic phosphodiesterase 7B (EC 3.1.4.17)	27115
PDGFC	Platelet-derived growth factor C Precursor (PDGF-C)(Spinal cord-derived growth factor)(SCDGF)(Fallotein)(VEGF-E) [Contains Platelet-derived growth factor C, latent form(PDGFC latent form);Platelet-der	56034
PDK4	[Pyruvate dehydrogenase [lipoamide]] kinase isozyme 4, mitochondrial Precursor (EC 2.7.11.2)(Pyruvate dehydrogenase kinase isoform 4)	5166
PDLIM7	PDZ and LIM domain protein 7 (LIM mineralization protein)(LMP)(Protein enigma)	9260
PDX1	Pancreas/duodenum homeobox protein 1 (PDX-1)(Insulin promoter factor 1)(IPF-1)(Islet/duodenum homeobox-1)(IDX-1)(Somatostatin-transactivating factor 1)(STF-1)(Insulin upstream factor 1)(IUF-1)(Glucose	3651
PDXP	Pyridoxal phosphate phosphatase (PLP phosphatase)(EC 3.1.3.74)	57026
PDZRN3	PDZ domain-containing RING finger protein 3 (Ligand of Numb protein X 3)(Semaphorin cytoplasmic domain-associated protein 3)(Protein SEMACAP3)	23024
PER1	Period circadian protein homolog 1 (Circadian clock protein PERIOD 1)(Circadian pacemaker protein Rigui)(hPER1)	5187
PEX5L	PEX5-related protein (Peroxisome biogenesis factor 5-like)(Peroxin-5-related protein)(Pex5Rp)(PEX5-like protein)(PEX2-related protein)	51555
PFAS	Phosphoribosylformylglycinamidine synthase (FGAM synthase)(FGAMS)(EC 6.3.5.3)(Formylglycinamide ribotide amidotransferase)(FGARAT)(Formylglycinamide ribotide synthetase)	5198
PFN2	Profilin-2 (Profilin II)	5217
PGC	Gastricsin Precursor (EC 3.4.23.3)(Pepsinogen C)	5225
PGM2L1	Glucose 1,6-bisphosphate synthase (EC 2.7.1.106)(Phosphoglucomutase-2-like 1)(PMMLP)	283209
PGR	Progesterone receptor (PR)(Nuclear receptor subfamily 3 group C member 3)	5241
PGRMC1	Membrane-associated progesterone receptor component 1 (mPR)	10857
PHACTR4	Phosphatase and actin regulator 4	65979
PHB2	Prohibitin-2 (B-cell receptor-associated protein BAP37)(Repressor of estrogen receptor activity)(D-prohibitin)	11331
PHB2	Prohibitin-2 (B-cell receptor-associated protein BAP37)(Repressor of estrogen receptor activity)(D-prohibitin)	11331
PHC3	Polyhomeotic-like protein 3 (Homolog of polyhomeotic 3)(hPH3)(Early development regulatory protein 3)	80012
PHF17	Protein Jade-1 (PHD finger protein 17)	79960
PHF2	PHD finger protein 2 (GRC5)	5253
PHGDH	D-3-phosphoglycerate dehydrogenase (3-PGDH)(EC 1.1.1.95)	26227
PHKB	Phosphorylase b kinase regulatory subunit beta (Phosphorylase kinase subunit beta)	5257
PHLDA1	Pleckstrin homology-like domain family A member 1 (T-cell death-associated gene 51 protein)(Apoptosis-associated nuclear protein)(Proline- and histidine-rich protein)(Proline- and glutamine-rich prote	22822
PI15	Peptidase inhibitor 15 Precursor (Cysteine-rich secretory protein 8)(CRISP-8)(25 kDa trypsin inhibitor)(p25TI)(SugarCrisp)	51050
PI4KA	Phosphatidylinositol 4-kinase alpha (PI4-kinase alpha)(PtdIns-4-kinase alpha)(PI4K-alpha)(EC 2.7.1.67)	5297
PID1	PTB-containing, cubilin and LRP1-interacting protein (P-CLI1)(Phosphotyrosine interaction domain-containing protein 1)(Protein NYGGF4)	55022
PIK3AP1	Phosphoinositide 3-kinase adapter protein 1 (B-cell phosphoinositide 3-kinase adapter protein 1)(B-cell adapter for phosphoinositide 3-kinase)	118788
PIK3C2A	Phosphatidylinositol-4-phosphate 3-kinase C2 domain-containing alpha polypeptide (EC 2.7.1.154)(Phosphoinositide 3-Kinase-C2-alpha)(PtdIns-3-kinase C2 alpha)(PI3K-C2alpha)	5286
PIK3CB	Phosphatidylinositol-4,5-bisphosphate 3-kinase catalytic subunit beta isoform (EC 2.7.1.153)(PI3-kinase p110 subunit beta)(PtdIns-3-kinase p110)(PI3Kbeta)(PI3K)	5291
PIK3IP1	Phosphoinositide-3-kinase-interacting protein 1 Precursor (Kringle domain-containing protein HGFL)	113791
PIK3R1	Phosphatidylinositol 3-kinase regulatory subunit alpha (PI3-kinase p85 subunit alpha)(PtdIns-3-kinase p85-alpha)(PI3K)	5295
PIK3R2	Phosphatidylinositol 3-kinase regulatory subunit beta (PI3-kinase p85 subunit beta)(PtdIns-3-kinase p85-beta)	5296
PIK3R4	Phosphoinositide 3-kinase regulatory subunit 4 (PI3-kinase regulatory subunit 4)(EC 2.7.11.1)(PI3-kinase p150 subunit)(Phosphoinositide 3-kinase adaptor protein)	30849
PILRA	Paired immunoglobulin-like type 2 receptor alpha Precursor (Inhibitory receptor PILR-alpha)(Cell surface receptor FDF03)	29992
PIN1	Peptidyl-prolyl cis-trans isomerase NIMA-interacting 1 (EC 5.2.1.8)(Rotamase Pin1)(PPIase Pin1)	5300
PIP5K1A	Phosphatidylinositol-4-phosphate 5-kinase type-1 alpha (PtdIns(4)P-5-kinase alpha)(PIP5KIalpha)(EC 2.7.1.68)(Phosphatidylinositol-4-phosphate 5-kinase type I alpha)(68 kDa type I phosphatidylinositol-	8394
PIP5K1B	Phosphatidylinositol-4-phosphate 5-kinase type-1 beta (EC 2.7.1.68)(Phosphatidylinositol-4-phosphate 5-kinase type I beta)(PtdIns(4)P-5-kinase beta)(PIP5KIbeta)(Type I phosphatidylinositol-4-phosphate	8395
PITX2	Pituitary homeobox 2 (RIEG bicoid-related homeobox transcription factor)(Solurshin)(ALL1-responsive protein ARP1)	5308
PJA2	E3 ubiquitin-protein ligase Praja2 (Praja-2)(EC 6.3.2.-)(RING finger protein 131)	9867
PKD2	Polycystin-2 (Polycystic kidney disease 2 protein)(Autosomal dominant polycystic kidney disease type II protein)(Polycystwin)(R48321)	5311
PKP2	Plakophilin-2	5318
PLA2G4C	Cytosolic phospholipase A2 gamma Precursor (cPLA2-gamma)(EC 3.1.1.4)(Phospholipase A2 group IVC)	8605
PLA2R1	Secretory phospholipase A2 receptor Precursor (PLA2-R)(PLA2R)(180 kDa secretory phospholipase A2 receptor)(M-type receptor) [Contains Soluble secretory phospholipase A2 receptor(Soluble PLA2-R)(Solubl	22925
PLAG1	Zinc finger protein PLAG1 (Pleiomorphic adenoma gene 1 protein)	5324
PLCD3	1-phosphatidylinositol-4,5-bisphosphate phosphodiesterase delta-3 (EC 3.1.4.11)(Phosphoinositide phospholipase C delta-3)(Phospholipase C-delta-3)(PLC-delta-3)	113026
PLCL2	Inactive phospholipase C-like protein 2 (Phospholipase C-L2)(PLC-L(2))(PLC-L2)(Phospholipase C epsilon 2)	23228
PLEKHB2	Pleckstrin homology domain-containing family B member 2 (Evectin-2)	55041
PLK1	Serine/threonine-protein kinase PLK1 (EC 2.7.11.21)(Polo-like kinase 1)(PLK-1)(Serine/threonine-protein kinase 13)(STPK13)	5347
PLK2	Serine/threonine-protein kinase PLK2 (PLK-2)(EC 2.7.11.21)(Polo-like kinase 1)(Serine/threonine-protein kinase SNK)(Serum-inducible kinase)	10769
PLOD2	Procollagen-lysine,2-oxoglutarate 5-dioxygenase 2 Precursor (EC 1.14.11.4)(Lysyl hydroxylase 2)(LH2)	5352
PLS3	Plastin-3 (T-plastin)	5358
PLXNA2	Plexin-A2 Precursor (Semaphorin receptor OCT)	5362
PLXNB1	Plexin-B1 Precursor (Semaphorin receptor SEP)	5364
PLXND1	Plexin-D1 Precursor	23129
PMAIP1	Phorbol-12-myristate-13-acetate-induced protein 1 (PMA-induced protein 1)(Immediate-early-response protein APR)(NOXA)	5366
PMEPA1	Transmembrane prostate androgen-induced protein (Solid tumor-associated 1 protein)	56937
PML	Probable transcription factor PML (Tripartite motif-containing protein 19)(RING finger protein 71)	5371
PNKD	Probable hydrolase PNKD (EC 3.-.-.-)(Paroxysmal nonkinesiogenic dyskinesia protein)(Myofibrillogenesis regulator 1)(MR-1)(Trans-activated by hepatitis C virus core protein 2)	25953
PNLIPRP1	Pancreatic lipase-related protein 1 Precursor (PL-RP1)(EC 3.1.1.3)	5407
POGZ	Pogo transposable element with ZNF domain	23126
POLG2	DNA polymerase subunit gamma-2, mitochondrial Precursor (EC 2.7.7.7)(Mitochondrial DNA polymerase accessory subunit)(PolG-beta)(MtPolB)(DNA polymerase gamma accessory 55 kDa subunit)(p55)	11232
POLH	DNA polymerase eta (EC 2.7.7.7)(RAD30 homolog A)(Xeroderma pigmentosum variant type protein)	5429
POLR2A	DNA-directed RNA polymerase II subunit RPB1 (RNA polymerase II subunit B1)(EC 2.7.7.6)(DNA-directed RNA polymerase II subunit A)(DNA-directed RNA polymerase III largest subunit)(RNA-directed RNA polym	5430
POLR2G	DNA-directed RNA polymerase II subunit RPB7 (RNA polymerase II subunit B7)(DNA-directed RNA polymerase II subunit G)(DNA-directed RNA polymerase II 19 kDa polypeptide)	5436
POLR3B	DNA-directed RNA polymerase III subunit RPC2 (RNA polymerase III subunit C2)(EC 2.7.7.6)(DNA-directed RNA polymerase III subunit B)(DNA-directed RNA polymerase III 127.6 kDa polypeptide)(C128)	55703
POLR3G	DNA-directed RNA polymerase III subunit RPC7 (RNA polymerase III subunit C7)(DNA-directed RNA polymerase III subunit G)(DNA-directed RNA polymerase III 32 kDa polypeptide)(RPC32)	10622
POLR3K	DNA-directed RNA polymerase III subunit RPC10 (RNA polymerase III subunit C10)(DNA-directed RNA polymerase III subunit K)(RNA polymerase III subunit C11)(RPC11)(HsC11p)(hRPC11)(DNA-directed RNA polyme	51728
POLRMT	DNA-directed RNA polymerase, mitochondrial Precursor (EC 2.7.7.6)(MtRPOL)	5442
POR	NADPH--cytochrome P450 reductase (CPR)(P450R)(EC 1.6.2.4)	5447
POU1F1	Pituitary-specific positive transcription factor 1 (Pit-1)(Growth hormone factor 1)(GHF-1)	5449
POU2F1	POU domain, class 2, transcription factor 1 (Octamer-binding transcription factor 1)(Oct-1)(OTF-1)(NF-A1)	5451
POU2F2	POU domain, class 2, transcription factor 2 (Octamer-binding transcription factor 2)(Oct-2)(OTF-2)(Lymphoid-restricted immunoglobulin octamer-binding protein NF-A2)	5452
POU3F1	POU domain, class 3, transcription factor 1 (Octamer-binding transcription factor 6)(Oct-6)(POU domain transcription factor SCIP)	5453
POU4F1	POU domain, class 4, transcription factor 1 (Brain-specific homeobox/POU domain protein 3A)(Brn-3A)(Oct-T1)(Homeobox/POU domain protein RDC-1)	5457
POU4F2	POU domain, class 4, transcription factor 2 (Brain-specific homeobox/POU domain protein 3B)(Brn-3B)	5458
POU4F3	POU domain, class 4, transcription factor 3 (Brain-specific homeobox/POU domain protein 3C)(Brn-3C)	5459
PPA1	Inorganic pyrophosphatase (EC 3.6.1.1)(Pyrophosphate phospho-hydrolase)(PPase)	5464
PPARA	Peroxisome proliferator-activated receptor alpha (PPAR-alpha)(Nuclear receptor subfamily 1 group C member 1)	5465
PPARD	Peroxisome proliferator-activated receptor delta (PPAR-delta)(PPAR-beta)(Nuclear receptor subfamily 1 group C member 2)(Nuclear hormone receptor 1)(NUC1)(NUCI)	5467
PPARG	Peroxisome proliferator-activated receptor gamma (PPAR-gamma)(Nuclear receptor subfamily 1 group C member 3)	5468
PPFIA4	Liprin-alpha-4 (Protein tyrosine phosphatase receptor type f polypeptide-interacting protein alpha-4)(PTPRF-interacting protein alpha-4)	8497
PPFIBP1	Liprin-beta-1 (Protein tyrosine phosphatase receptor type f polypeptide-interacting protein-binding protein 1)(PTPRF-interacting protein-binding protein 1)(hSGT2)	8496
PPIH	Peptidyl-prolyl cis-trans isomerase H (PPIase H)(Rotamase H)(EC 5.2.1.8)(U-snRNP-associated cyclophilin SnuCyp-20)(USA-CYP)(Small nuclear ribonucleoprotein particle-specific cyclophilin H)(CypH)	10465
PPM1A	Protein phosphatase 1A (EC 3.1.3.16)(Protein phosphatase 2C isoform alpha)(PP2C-alpha)(IA)	5494
PPM1A	Protein phosphatase 1A (EC 3.1.3.16)(Protein phosphatase 2C isoform alpha)(PP2C-alpha)(IA)	5494
PPM1D	Protein phosphatase 1D (EC 3.1.3.16)(Protein phosphatase 2C isoform delta)(PP2C-delta)(p53-induced protein phosphatase 1)(Protein phosphatase magnesium-dependent 1 delta)	8493
PPP1R12A	Protein phosphatase 1 regulatory subunit 12A (Myosin phosphatase-targeting subunit 1)(Myosin phosphatase target subunit 1)(Protein phosphatase myosin-binding subunit)	4659
PPP1R14C	Protein phosphatase 1 regulatory subunit 14C (PKC-potentiated PP1 inhibitory protein)(Kinase-enhanced PP1 inhibitor)(Serologically defined breast cancer antigen NY-BR-81)	81706
PPP1R15A	Protein phosphatase 1 regulatory subunit 15A (Growth arrest and DNA damage-inducible protein GADD34)(Myeloid differentiation primary response protein MyD116 homolog)	23645
PPP1R2	Protein phosphatase inhibitor 2 (IPP-2)	5504
PPP1R3B	Protein phosphatase 1 regulatory subunit 3B (Protein phosphatase 1 regulatory subunit 4)(R4)(Protein phosphatase 1 subunit GL)(Hepatic glycogen-targeting protein phosphatase 1 regulatory subunit GL)	79660
PPP1R3C	Protein phosphatase 1 regulatory subunit 3C (Protein phosphatase 1 regulatory subunit 5)(R5)(Protein targeting to glycogen)(PTG)	5507
PPP2R2A	Serine/threonine-protein phosphatase 2A 55 kDa regulatory subunit B alpha isoform (PP2A, subunit B, B-alpha isoform)(PP2A, subunit B, B55-alpha isoform)(PP2A, subunit B, PR55-alpha isoform)(PP2A, subu	5520
PPP2R2B	Serine/threonine-protein phosphatase 2A 55 kDa regulatory subunit B beta isoform (PP2A, subunit B, B-beta isoform)(PP2A, subunit B, B55-beta isoform)(PP2A, subunit B, PR55-beta isoform)(PP2A, subunit	5521
PPP2R3A	Serine/threonine-protein phosphatase 2A regulatory subunit B'' subunit alpha (Serine/threonine-protein phosphatase 2A 72/130 kDa regulatory subunit B)(PP2A, subunit B, B''-PR72/PR130)(PP2A, subunit B,	5523
PPP3CA	Serine/threonine-protein phosphatase 2B catalytic subunit alpha isoform (EC 3.1.3.16)(Calmodulin-dependent calcineurin A subunit alpha isoform)(CAM-PRP catalytic subunit)	5530
PPP3CB	Serine/threonine-protein phosphatase 2B catalytic subunit beta isoform (EC 3.1.3.16)(Calmodulin-dependent calcineurin A subunit beta isoform)(CAM-PRP catalytic subunit)	5532
PPP3R1	Calcineurin subunit B type 1 (Protein phosphatase 2B regulatory subunit 1)(Protein phosphatase 3 regulatory subunit B alpha isoform 1)	5534
PPPDE1	UPF0326 protein FAM152A	51029
PPRC1	Peroxisome proliferator-activated receptor gamma coactivator-related protein 1 (PGC-1-related coactivator)(PRC)	23082
PRDM1	PR domain zinc finger protein 1 (PR domain-containing protein 1)(Beta-interferon gene positive regulatory domain I-binding factor)(BLIMP-1)(Positive regulatory domain I-binding factor 1)(PRDI-binding	639
PRDM10	PR domain zinc finger protein 10 (PR domain-containing protein 10)(Tristanin)	56980
PRDM2	PR domain zinc finger protein 2 (EC 2.1.1.43)(PR domain-containing protein 2)(Retinoblastoma protein-interacting zinc finger protein)(Zinc finger protein RIZ)(MTE-binding protein)(MTB-ZF)(GATA-3-bindi	7799
PREX1	Phosphatidylinositol 3,4,5-trisphosphate-dependent Rac exchanger 1 protein (PtdIns(3,4,5)-dependent Rac exchanger 1)(P-Rex1)	57580
PRKAA1	5'-AMP-activated protein kinase catalytic subunit alpha-1 (AMPK alpha-1 chain)(EC 2.7.11.1)	5562
PRKACA	cAMP-dependent protein kinase catalytic subunit alpha (PKA C-alpha)(EC 2.7.11.11)	5566
PRKAG2	5'-AMP-activated protein kinase subunit gamma-2 (AMPK gamma-2 chain)(AMPK gamma2)(H91620p)	51422
PRKAR1A	cAMP-dependent protein kinase type I-alpha regulatory subunit (Tissue-specific extinguisher 1)(TSE1)	5573
PRKCD	Protein kinase C delta type (EC 2.7.11.13)(nPKC-delta)	5580
PRKCH	Protein kinase C eta type (EC 2.7.11.13)(nPKC-eta)(PKC-L)	5583
PRKDC	DNA-dependent protein kinase catalytic subunit (DNA-PK catalytic subunit)(DNA-PKcs)(EC 2.7.11.1)(DNPK1)(p460)	5591;731751
PRKG1	cGMP-dependent protein kinase 1, beta isozyme (cGK 1 beta)(cGKI-beta)(EC 2.7.11.12)	5592
PRMT1	Protein arginine N-methyltransferase 1 (EC 2.1.1.-)(Interferon receptor 1-bound protein 4)	3276
PRMT3	Protein arginine N-methyltransferase 3 (EC 2.1.1.-)(Heterogeneous nuclear ribonucleoprotein methyltransferase-like protein 3)	10196
PRMT6	Protein arginine N-methyltransferase 6 (EC 2.1.1.-)(Heterogeneous nuclear ribonucleoprotein methyltransferase-like protein 6)	55170
PRPH	Peripherin	5630
PRRG2	Transmembrane gamma-carboxyglutamic acid protein 2 Precursor (Proline-rich gamma-carboxyglutamic acid protein 2)(Proline-rich Gla protein 2)	5639
PRRX1	Paired mesoderm homeobox protein 1 (Paired-related homeobox protein 1)(PRX-1)(Homeobox protein PHOX1)	5396
PRSS21	Testisin Precursor (EC 3.4.21.-)(Serine protease 21)(Eosinophil serine protease 1)(ESP-1)	10942
PSIP1	PC4 and SFRS1-interacting protein (Lens epithelium-derived growth factor)(Transcriptional coactivator p75/p52)(Dense fine speckles 70 kDa protein)(DFS 70)(CLL-associated antigen KW-7)	11168
PSMD14	26S proteasome non-ATPase regulatory subunit 14 (26S proteasome regulatory subunit rpn11)(26S proteasome-associated PAD1 homolog 1)	10213
PSME3	Proteasome activator complex subunit 3 (Proteasome activator 28 subunit gamma)(PA28gamma)(PA28g)(Activator of multicatalytic protease subunit 3)(11S regulator complex subunit gamma)(REG-gamma)(Ki nucl	10197
PSRC1	Proline/serine-rich coiled-coil protein 1	84722
PSTK	L-seryl-tRNA(Sec) kinase (EC 2.7.1.n3)(O-phosphoseryl-tRNA(Sec) kinase)	118672
PSTPIP1	Proline-serine-threonine phosphatase-interacting protein 1 (PEST phosphatase-interacting protein 1)(CD2-binding protein 1)(H-PIP)	9051
PSTPIP2	Proline-serine-threonine phosphatase-interacting protein 2	9050
PTGER2	Prostaglandin E2 receptor EP2 subtype (Prostanoid EP2 receptor)(PGE receptor, EP2 subtype)	5732
PTGER4	Prostaglandin E2 receptor EP4 subtype (PGE receptor, EP4 subtype)(Prostanoid EP4 receptor)	5734
PTGES	Prostaglandin E synthase (EC 5.3.99.3)(Microsomal glutathione S-transferase 1-like 1)(MGST1-L1)(p53-induced gene 12 protein)	9536
PTGFRN	Prostaglandin F2 receptor negative regulator Precursor (Prostaglandin F2-alpha receptor regulatory protein)(Prostaglandin F2-alpha receptor-associated protein)(CD9 partner 1)(CD9P-1)(CD315 antigen)	5738
PTGS2	Prostaglandin G/H synthase 2 Precursor (EC 1.14.99.1)(Cyclooxygenase-2)(COX-2)(Prostaglandin-endoperoxide synthase 2)(Prostaglandin H2 synthase 2)(PGH synthase 2)(PGHS-2)(PHS II)	5743
PTN	Pleiotrophin Precursor (PTN)(Heparin-binding growth-associated molecule)(HB-GAM)(Heparin-binding growth factor 8)(HBGF-8)(Osteoblast-specific factor 1)(OSF-1)(Heparin-binding neurite outgrowth-promoti	5764
PTP4A1	Protein tyrosine phosphatase type IVA 1 (EC 3.1.3.48)(Protein-tyrosine phosphatase 4a1)(Protein-tyrosine phosphatase of regenerating liver 1)(PRL-1)(PTP(CAAXI))	7803
PTP4A2	Protein tyrosine phosphatase type IVA 2 (EC 3.1.3.48)(Protein-tyrosine phosphatase 4a2)(Protein-tyrosine phosphatase of regenerating liver 2)(PRL-2)(PTP(CAAXII))(HU-PP-1)(OV-1)	8073
PTP4A3	Protein tyrosine phosphatase type IVA 3 (EC 3.1.3.48)(Protein-tyrosine phosphatase 4a3)(Protein-tyrosine phosphatase of regenerating liver 3)(PRL-3)(PRL-R)	100131062;11156
PTPN12	Tyrosine-protein phosphatase non-receptor type 12 (EC 3.1.3.48)(Protein-tyrosine phosphatase G1)(PTPG1)(PTP-PEST)	5782
PTPN13	Tyrosine-protein phosphatase non-receptor type 13 (EC 3.1.3.48)(Protein-tyrosine phosphatase 1E)(PTP-E1)(hPTPE1)(PTP-BAS)(Protein-tyrosine phosphatase PTPL1)(Fas-associated protein-tyrosine phosphatas	5783
PTPN14	Tyrosine-protein phosphatase non-receptor type 14 (EC 3.1.3.48)(Protein-tyrosine phosphatase pez)	5784
PTPN21	Tyrosine-protein phosphatase non-receptor type 21 (EC 3.1.3.48)(Protein-tyrosine phosphatase D1)	11099
PTPN3	Tyrosine-protein phosphatase non-receptor type 3 (EC 3.1.3.48)(Protein-tyrosine phosphatase H1)(PTP-H1)	5774
PTPN6	Tyrosine-protein phosphatase non-receptor type 6 (EC 3.1.3.48)(Protein-tyrosine phosphatase 1C)(PTP-1C)(Hematopoietic cell protein-tyrosine phosphatase)(SH-PTP1)(Protein-tyrosine phosphatase SHP-1)	5777
PTPRA	Receptor-type tyrosine-protein phosphatase alpha Precursor (Protein-tyrosine phosphatase alpha)(R-PTP-alpha)(EC 3.1.3.48)	5786
PTPRD	Receptor-type tyrosine-protein phosphatase delta Precursor (Protein-tyrosine phosphatase delta)(R-PTP-delta)(EC 3.1.3.48)	5789
PTRF	Polymerase I and transcript release factor	284119
PTTG1	Securin (Pituitary tumor-transforming gene 1 protein)(hPTTG)(Tumor-transforming protein 1)(Esp1-associated protein)	9232
PUM2	Pumilio homolog 2 (Pumilio-2)	23369
PURA	Transcriptional activator protein Pur-alpha (Purine-rich single-stranded DNA-binding protein alpha)	5813
PVRL3	Poliovirus receptor-related protein 3 Precursor (Nectin-3)(CDw113)(CD113 antigen)	25945
PYGO1	Pygopus homolog 1	26108
QKI	Protein quaking (HqkI)(Hqk)	9444
QPCT	Glutaminyl-peptide cyclotransferase Precursor (EC 2.3.2.5)(Glutaminyl-tRNA cyclotransferase)(Glutaminyl cyclase)(QC)(Glutamyl cyclase)(EC)	25797
RAB11A	Ras-related protein Rab-11A (Rab-11)(YL8)	8766
RAB18	Ras-related protein Rab-18	22931
RAB1A	Ras-related protein Rab-1A (YPT1-related protein)	5861
RAB31	Ras-related protein Rab-31 (Rab-22B)	11031
RAB33B	Ras-related protein Rab-33B	83452
RAB5B	Ras-related protein Rab-5B	5869
RAB6A	Ras-related protein Rab-6A (Rab-6)	5870
RAB9A	Ras-related protein Rab-9A (Rab-9A)	9367
RABIF	Guanine nucleotide exchange factor MSS4 (Rab-interacting factor)	5877
RAD17	Cell cycle checkpoint protein RAD17 (hRad17)(RF-C/activator 1 homolog)	5884
RAD18	E3 ubiquitin-protein ligase RAD18 (EC 6.3.2.-)(Postreplication repair protein RAD18)(hRAD18)(hHR18)(RING finger protein 73)	56852
RAD23B	UV excision repair protein RAD23 homolog B (hHR23B)(XP-C repair-complementing complex 58 kDa protein)(p58)	5887
RAD54B	DNA repair and recombination protein RAD54B (EC 3.6.1.-)(RAD54 homolog B)	25788
RAD9A	Cell cycle checkpoint control protein RAD9A (hRAD9)(EC 3.1.11.2)(DNA repair exonuclease rad9 homolog A)	5883
RAF1	RAF proto-oncogene serine/threonine-protein kinase (EC 2.7.11.1)(C-RAF)(cRaf)(Raf-1)	5894
RAI14	Ankycorbin (Ankyrin repeat and coiled-coil structure-containing protein)(Retinoic acid-induced protein 14)(Novel retinal pigment epithelial cell protein)	26064
RALGDS	Ral guanine nucleotide dissociation stimulator (RalGDS)(RalGEF)	5900
RAMP3	Receptor activity-modifying protein 3 Precursor (Calcitonin-receptor-like receptor activity-modifying protein 3)(CRLR activity-modifying protein 3)	10268
RAP2B	Ras-related protein Rap-2b Precursor	5912
RAPGEF1	Rap guanine nucleotide exchange factor 1 (Guanine nucleotide-releasing factor 2)(C3G protein)(CRK SH3-binding GNRP)	2889
RAPGEF5	Rap guanine nucleotide exchange factor 5 (Guanine nucleotide exchange factor for Rap1)(Related to Epac)(Repac)(M-Ras-regulated Rap GEF)(MR-GEF)	9771
RAPGEF6	Rap guanine nucleotide exchange factor 6 (PDZ domain-containing guanine nucleotide exchange factor 2)(PDZ-GEF2)(RA-GEF-2)	51735
RARA	Retinoic acid receptor alpha (RAR-alpha)(Nuclear receptor subfamily 1 group B member 1)	5914
RARB	Retinoic acid receptor beta (RAR-beta)(Nuclear receptor subfamily 1 group B member 2)(RAR-epsilon)(HBV-activated protein)	5915
RARG	Retinoic acid receptor gamma (RAR-gamma)(Nuclear receptor subfamily 1 group B member 3)	5916
RASD1	Dexamethasone-induced Ras-related protein 1 Precursor (Activator of G-protein signaling 1)	51655
RASL10A	Ras-like protein family member 10A Precursor (Ras-like protein RRP22)(RAS-related protein on chromosome 22)	10633
RASSF5	Ras association domain-containing protein 5 (New ras effector 1)(Regulator for cell adhesion and polarization enriched in lymphoid tissues)(RAPL)	83593
RASSF9	Ras association domain-containing protein 9 (Peptidylglycine alpha-amidating monooxygenase COOH-terminal interactor)(PAM COOH-terminal interactor protein 1)(P-CIP1)	9182
RB1	Retinoblastoma-associated protein (pRb)(Rb)(pp110)(p105-Rb)	5925
RB1CC1	RB1-inducible coiled-coil protein 1	9821
RBBP6	Retinoblastoma-binding protein 6 (p53-associated cellular protein of testis)(Proliferation potential-related protein)(Protein P2P-R)(Retinoblastoma-binding Q protein 1)(Protein RBQ-1)	5930
RBBP9	Putative hydrolase RBBP9 (EC 3.-.-.-)(Retinoblastoma-binding protein 9)(RBBP-9)(Retinoblastoma-binding protein 10)(RBBP-10)(B5T overexpressed gene protein)(Protein BOG)	10741
RBM17	Splicing factor 45 (45 kDa-splicing factor)(RNA-binding motif protein 17)	84991
RBM25	Probable RNA-binding protein 25 (RNA-binding motif protein 25)(RNA-binding region-containing protein 7)(Protein S164)	58517
RBM39	RNA-binding protein 39 (RNA-binding motif protein 39)(RNA-binding region-containing protein 2)(Hepatocellular carcinoma protein 1)(Splicing factor HCC1)	9584
RBMS1	RNA-binding motif, single-stranded-interacting protein 1 (Single-stranded DNA-binding protein MSSP-1)(Suppressor of CDC2 with RNA-binding motif 2)	5937
RBP7	Retinoid-binding protein 7 (Cellular retinoic acid-binding protein 4)(CRABP4)(CRBP4)(Cellular retinoic acid-binding protein IV)(CRABP-IV)	116362
RCAN2	Calcipressin-2 (Regulator of calcineurin 2)(Down syndrome candidate region 1-like 1)(Thyroid hormone-responsive protein ZAKI-4)(Myocyte-enriched calcineurin-interacting protein 2)(MCIP2)	10231
RCBTB2	RCC1 and BTB domain-containing protein 2 (Regulator of chromosome condensation and BTB domain-containing protein 2)(Chromosome condensation 1-like)(CHC1-L)(RCC1-like G exchanging factor)	1102
RCOR3	REST corepressor 3	55758
RDH13	Retinol dehydrogenase 13 (EC 1.1.1.-)	112724
RDH16	Retinol dehydrogenase 16 (EC 1.1.-.-)(Sterol/retinol dehydrogenase)(Microsomal NAD+-dependent retinol dehydrogenase 4)(RoDH-4)	8608
RELA	Transcription factor p65 (Nuclear factor NF-kappa-B p65 subunit)	5970
REM2	GTP-binding protein REM 2 (Rad and Gem-like GTP-binding protein 2)	161253
RERE	Arginine-glutamic acid dipeptide repeats protein (Atrophin-1-related protein)(Atrophin-1-like protein)	473
RERG	Ras-related and estrogen-regulated growth inhibitor	85004
REST	RE1-silencing transcription factor (Neural-restrictive silencer factor)(X2 box repressor)	5978
RETSAT	All-trans-retinol 13,14-reductase Precursor (EC 1.3.99.23)(All-trans-13,14-dihydroretinol saturase)(RetSat)	54884
REV1	DNA repair protein REV1 (EC 2.7.7.-)(Rev1-like terminal deoxycytidyl transferase)(Alpha integrin-binding protein 80)(AIBP80)	51455
REV3L	DNA polymerase zeta catalytic subunit (hREV3)(EC 2.7.7.7)	5980
RFC1	Replication factor C subunit 1 (Activator 1 subunit 1)(Replication factor C large subunit)(RF-C 140 kDa subunit)(Activator 1 140 kDa subunit)(A1 140 kDa subunit)(Activator 1 large subunit)(DNA-binding	5981
RFX2	DNA-binding protein RFX2 (Regulatory factor X 2)	5990
RFX3	Transcription factor RFX3 (Regulatory factor X 3)	5991
RFX4	Transcription factor RFX4 (Regulatory factor X 4)(Testis development protein NYD-SP10)	5992
RFXANK	DNA-binding protein RFXANK (Regulatory factor X subunit B)(RFX-B)(Regulatory factor X-associated ankyrin-containing protein)(Ankyrin repeat family A protein 1)	8625
RFXAP	Regulatory factor X-associated protein (RFX-associated protein)(RFX DNA-binding complex 36 kDa subunit)	5994
RGS10	Regulator of G-protein signaling 10 (RGS10)	6001
RGS2	Regulator of G-protein signaling 2 (RGS2)(G0/G1 switch regulatory protein 8)(Cell growth-inhibiting gene 31 protein)	5997
RHEBL1	GTPase RhebL1 Precursor (Ras homolog enriched in brain-like protein 1)(Rheb-like protein 1)(Rheb2)(Ras homolog enriched in brain like-1 c)(RhebL1c)	121268
RIMS4	Regulating synaptic membrane exocytosis protein 4 (Rab3-interacting molecule 4)(RIM 4)(RIM4 gamma)	140730
RIPK2	Receptor-interacting serine/threonine-protein kinase 2 (EC 2.7.11.1)(RIP-like-interacting CLARP kinase)(Receptor-interacting protein 2)(RIP-2)(CARD-containing interleukin-1 beta-converting enzyme-asso	8767
RIPK4	Receptor-interacting serine/threonine-protein kinase 4 (EC 2.7.11.1)(Ankyrin repeat domain-containing protein 3)(PKC-delta-interacting protein kinase)	54101
RNASEH2A	Ribonuclease H2 subunit A (RNase H2 subunit A)(EC 3.1.26.4)(Ribonuclease HI subunit A)(Ribonuclease HI large subunit)(RNase HI large subunit)(RNase H(35))(Aicardi-Goutieres syndrome 4 protein)(AGS4)	10535
RND1	Rho-related GTP-binding protein Rho6 Precursor (Rho family GTPase 1)(Rnd1)	27289
RNF125	E3 ubiquitin-protein ligase RNF125 (EC 6.3.2.-)(RING finger protein 125)(T-cell RING activation protein 1)(TRAC-1)	54941
RNF141	RING finger protein 141 (Zinc finger protein 230)	50862
RNF165	RING finger protein 165	494470
RNF214	RING finger protein 214	257160
RNF38	RING finger protein 38	152006
RNF41	E3 ubiquitin-protein ligase NRDP1 (EC 6.3.2.-)(RING finger protein 41)	10193
RNF7	RING-box protein 2 (Rbx2)(RING finger protein 7)(Regulator of cullins 2)(CKII beta-binding protein 1)(CKBBP1)(Sensitive to apoptosis gene protein)	9616
RNMTL1	RNA methyltransferase-like protein 1 (EC 2.1.1.-)	55178
ROBO1	Roundabout homolog 1 Precursor (H-Robo-1)(Deleted in U twenty twenty)	6091;642132
ROBO3	Roundabout homolog 3 Precursor (Roundabout-like protein 3)	64221
ROR2	Tyrosine-protein kinase transmembrane receptor ROR2 Precursor (EC 2.7.10.1)(Neurotrophic tyrosine kinase, receptor-related 2)	4920
RORA	Nuclear receptor ROR-alpha (Retinoid-related orphan receptor-alpha)(Nuclear receptor RZR-alpha)(Nuclear receptor subfamily 1 group F member 1)	6095
RORC	Nuclear receptor ROR-gamma (Retinoid-related orphan receptor-gamma)(Nuclear receptor RZR-gamma)(Nuclear receptor subfamily 1 group F member 3)	6097
RP2	Protein XRP2	6102
RPA2	Replication protein A 32 kDa subunit (RP-A p32)(RP-A p34)(Replication factor A protein 2)(RF-A protein 2)	6118
RPRM	Protein reprimo	56475
RPS6KA3	Ribosomal protein S6 kinase alpha-3 (S6K-alpha 3)(EC 2.7.11.1)(90 kDa ribosomal protein S6 kinase 3)(p90-RSK 3)(Ribosomal S6 kinase 2)(RSK-2)(pp90RSK2)(Insulin-stimulated protein kinase 1)(ISPK-1)(MAP	6197
RPS6KB1	Ribosomal protein S6 kinase beta-1 (EC 2.7.11.1)(Ribosomal protein S6 kinase I)(S6K1)(S6K)(70 kDa ribosomal protein S6 kinase 1)(p70 S6 kinase alpha)(p70(S6K)-alpha)(p70-S6K)(P70S6K)(p70-alpha)	6198
RPUSD2	RNA pseudouridylate synthase domain-containing protein 2	27079
RRAGD	Ras-related GTP-binding protein D (Rag D)(RagD)	58528
RRBP1	Ribosome-binding protein 1 (Ribosome receptor protein)(180 kDa ribosome receptor homolog)(ES/130-related protein)	6238
RRM2B	Ribonucleoside-diphosphate reductase subunit M2 B (EC 1.17.4.1)(TP53-inducible ribonucleotide reductase M2 B)(p53-inducible ribonucleotide reductase small subunit 2-like protein)(p53R2)	50484
RRP1	Ribosomal RNA processing protein 1 homolog A (RRP1-like protein)(Novel nuclear protein 1)(Protein NNP-1)(Nucleolar protein Nop52)	8568
RSF1	Remodeling and spacing factor 1 (Rsf-1)(Hepatitis B virus X-associated protein)(HBV pX-associated protein 8)(p325 subunit of RSF chromatin-remodeling complex)	51773
RSRC1	Arginine/serine-rich coiled-coil protein 1	51319
RTF1	RNA polymerase-associated protein RTF1 homolog	23168
RTN3	Reticulon-3 (Neuroendocrine-specific protein-like 2)(NSP-like protein II)(NSPLII)	10313
RTN4	Reticulon-4 (Neurite outgrowth inhibitor)(Nogo protein)(Foocen)(Neuroendocrine-specific protein)(NSP)(Neuroendocrine-specific protein C homolog)(RTN-x)(Reticulon-5)	57142
RUNX1	Runt-related transcription factor 1 (Core-binding factor subunit alpha-2)(CBF-alpha-2)(Acute myeloid leukemia 1 protein)(Oncogene AML-1)(Polyomavirus enhancer-binding protein 2 alpha B subunit)(PEBP2-	861
RUNX2	Runt-related transcription factor 2 (Core-binding factor subunit alpha-1)(CBF-alpha-1)(Acute myeloid leukemia 3 protein)(Oncogene AML-3)(Polyomavirus enhancer-binding protein 2 alpha A subunit)(PEBP2-	860
RUVBL2	RuvB-like 2 (EC 3.6.1.-)(48 kDa TATA box-binding protein-interacting protein)(48 kDa TBP-interacting protein)(TIP49b)(Repressing pontin 52)(Reptin 52)(51 kDa erythrocyte cytosolic protein)(ECP-51)(TIP	10856
RXRA	Retinoic acid receptor RXR-alpha (Retinoid X receptor alpha)(Nuclear receptor subfamily 2 group B member 1)	6256
RXRG	Retinoic acid receptor RXR-gamma (Retinoid X receptor gamma)(Nuclear receptor subfamily 2 group B member 3)	6258
RYBP	RING1 and YY1-binding protein (Death effector domain-associated factor)(DED-associated factor)(YY1 and E4TF1-associated factor 1)(Apoptin-associating protein 1)(APAP-1)	23429
S100A14	Protein S100-A14 (S100 calcium-binding protein A14)(S114)	57402
SACM1L	Phosphatidylinositide phosphatase SAC1 (EC 3.1.3.-)(Suppressor of actin mutations 1-like protein)	22908
SAFB	Scaffold attachment factor B1 (SAB-B1)(SAF-B)(HSP27 estrogen response element-TATA box-binding protein)(HSP27 ERE-TATA-binding protein)	6294
SALL2	Sal-like protein 2 (Zinc finger protein SALL2)(HSal2)	6297
SAP130	Histone deacetylase complex subunit SAP130 (130 kDa Sin3-associated polypeptide)(Sin3-associated polypeptide p130)	79595
SAR1A	GTP-binding protein SAR1a (COPII-associated small GTPase)	56681
SAR1B	GTP-binding protein SAR1b (GTBPB)	51128
SARS	Seryl-tRNA synthetase, cytoplasmic (EC 6.1.1.11)(Seryl-tRNA(Ser/Sec) synthetase)(Serine--tRNA ligase)(SerRS)	6301
SATB2	DNA-binding protein SATB2 (Special AT-rich sequence-binding protein 2)	23314
SAV1	Protein salvador homolog 1 (45 kDa WW domain protein)(hWW45)	60485
SBSN	Suprabasin Precursor	374897
SCD	Acyl-CoA desaturase (EC 1.14.19.1)(Stearoyl-CoA desaturase)(Fatty acid desaturase)(Delta(9)-desaturase)	6319
SCFD1	Sec1 family domain-containing protein 1 (Syntaxin-binding protein 1-like 2)(Sly1p)	23256
SCFD2	Sec1 family domain-containing protein 2 (Syntaxin-binding protein 1-like 1)	152579
SCG2	Secretogranin-2 Precursor (Secretogranin II)(SgII)(Chromogranin-C) [Contains Secretoneurin(SN)]	7857
SCGB1A1	Uteroglobin Precursor (Secretoglobin family 1A member 1)(Clara cell phospholipid-binding protein)(CCPBP)(Clara cells 10 kDa secretory protein)(CC10)(Urinary protein 1)(Urine protein 1)(UP1)	7356
SCLT1	Sodium channel and clathrin linker 1 (Sodium channel-associated protein 1)	132320
SCT	Secretin Precursor	6343
SCYL3	Protein-associating with the carboxyl-terminal domain of ezrin (Ezrin-binding protein PACE-1)(SCY1-like protein 3)	57147
SDCBP2	Syntenin-2 (Syndecan-binding protein 2)	27111
SEC23A	Protein transport protein Sec23A (SEC23-related protein A)	10484
SEC24D	Protein transport protein Sec24D (SEC24-related protein D)	9871
SEC61A1	Protein transport protein Sec61 subunit alpha isoform 1 (Sec61 alpha-1)	29927
SEC61G	Protein transport protein Sec61 subunit gamma	23480
SEC62	Translocation protein SEC62 (Translocation protein 1)(TP-1)(hTP-1)	7095
SECTM1	Secreted and transmembrane protein 1 Precursor (Protein K12)	6398
SELPLG	P-selectin glycoprotein ligand 1 Precursor (PSGL-1)(Selectin P ligand)(CD162 antigen)	6404
SEMA3C	Semaphorin-3C Precursor (Semaphorin-E)(Sema E)	10512
SEMA5B	Semaphorin-5B	54437
SENP8	Sentrin-specific protease 8 (EC 3.4.22.-)(Sentrin/SUMO-specific protease SENP8)(Protease, cysteine 2)(NEDD8-specific protease 1)(Deneddylase-1)	123228
SERBP1	Plasminogen activator inhibitor 1 RNA-binding protein (PAI1 RNA-binding protein 1)(PAI-RBP1)(SERPINE1 mRNA-binding protein 1)	26135
SERINC1	Serine incorporator 1 (Tumor differentially expressed protein 2)(Tumor differentially expressed 1 protein-like)	57515
SERINC2	Serine incorporator 2 (Tumor differentially expressed 2-like)	347735
SERINC3	Serine incorporator 3 (Tumor differentially expressed protein 1)	10955
SERP1	Stress-associated endoplasmic reticulum protein 1 (Ribosome-attached membrane protein 4)	27230
SERPINB9	Serpin B9 (Cytoplasmic antiproteinase 3)(CAP-3)(CAP3)(Proteinase inhibitor 9)	5272
SERPINC1	Antithrombin-III Precursor (ATIII)	462
SERPINE1	Plasminogen activator inhibitor 1 Precursor (PAI-1)(PAI)(Endothelial plasminogen activator inhibitor)	5054
SERPINE2	Glia-derived nexin Precursor (GDN)(Protease nexin I)(PN-1)(Protease inhibitor 7)	5270
SERPINF1	Pigment epithelium-derived factor Precursor (PEDF)(Serpin-F1)(EPC-1)	5176
SERPING1	Plasma protease C1 inhibitor Precursor (C1 Inh)(C1Inh)(C1 esterase inhibitor)(C1-inhibiting factor)	710
SET	Protein SET (Phosphatase 2A inhibitor I2PP2A)(I-2PP2A)(Template-activating factor I)(TAF-I)(HLA-DR-associated protein II)(PHAPII)(Inhibitor of granzyme A-activated DNase)(IGAAD)	6418;646817
SETD3	SET domain-containing protein 3	84193
SETD7	Histone-lysine N-methyltransferase SETD7 (EC 2.1.1.43)(Histone H3-K4 methyltransferase SETD7)(H3-K4-HMTase SETD7)(SET domain-containing protein 7)(SET7/9)(Lysine N-methyltransferase 7)	80854
SETD8	Histone-lysine N-methyltransferase SETD8 (EC 2.1.1.43)(H4-K20-HMTase SETD8)(SET domain-containing protein 8)(PR/SET domain-containing protein 07)(PR/SET07)(PR-Set7)(Lysine N-methyltransferase 5A)	100133888;387893;647597
SETDB1	Histone-lysine N-methyltransferase SETDB1 (EC 2.1.1.43)(SET domain bifurcated 1)(ERG-associated protein with SET domain)(ESET)(Histone H3-K9 methyltransferase 4)(H3-K9-HMTase 4)(Lysine N-methyltransfe	9869
SF1	Splicing factor 1 (Zinc finger protein 162)(Transcription factor ZFM1)(Zinc finger gene in MEN1 locus)(Mammalian branch point-binding protein mBBP)(BBP)	7536
SF3A3	Splicing factor 3A subunit 3 (Spliceosome-associated protein 61)(SAP 61)(SF3a60)	10946
SF3B1	Splicing factor 3B subunit 1 (Pre-mRNA-splicing factor SF3b 155 kDa subunit)(SF3b155)(Spliceosome-associated protein 155)(SAP 155)	23451
SFMBT1	Scm-like with four MBT domains protein 1 (Renal ubiquitous protein 1)	51460
SFRP1	Secreted frizzled-related protein 1 Precursor (sFRP-1)(Frizzled-related protein 1)(FRP-1)(Secreted apoptosis-related protein 2)(SARP-2)	6422
SFRP4	Secreted frizzled-related protein 4 Precursor (sFRP-4)(Frizzled protein, human endometrium)(FrpHE)	6424
SGCB	Beta-sarcoglycan (Beta-SG)(43 kDa dystrophin-associated glycoprotein)(43DAG)(A3b)	6443
SGK1	Serine/threonine-protein kinase Sgk1 (EC 2.7.11.1)(Serum/glucocorticoid-regulated kinase 1)	6446
SGMS2	Phosphatidylcholine:ceramide cholinephosphotransferase 2 (EC 2.7.8.27)(Sphingomyelin synthase 2)	166929
SH2D2A	SH2 domain-containing protein 2A (T cell-specific adapter protein)(TSAd)(VEGF receptor-associated protein)(SH2 domain-containing adapter protein)	9047
SH2D3C	SH2 domain-containing protein 3C (Novel SH2-containing protein 3)	10044
SH3PXD2A	SH3 and PX domain-containing protein 2A (SH3 multiple domains protein 1)(Five SH3 domain-containing protein)(Adaptor protein TKS5)	9644
SH3RF1	Putative E3 ubiquitin-protein ligase SH3RF1 (EC 6.3.2.-)(SH3 domain-containing RING finger protein 1)(Plenty of SH3s)(Protein POSH)(SH3 multiple domains protein 2)(RING finger protein 142)	57630
SHARPIN	Sharpin (Shank-associated RH domain-interacting protein)(Shank-interacting protein-like 1)(hSIPL1)	81858
SHC1	SHC-transforming protein 1 (Src homology 2 domain-containing-transforming protein C1)(SH2 domain protein C1)	6464
SHC1	SHC-transforming protein 1 (Src homology 2 domain-containing-transforming protein C1)(SH2 domain protein C1)	6464
SHC1	SHC-transforming protein 1 (Src homology 2 domain-containing-transforming protein C1)(SH2 domain protein C1)	6464
SIAH1	E3 ubiquitin-protein ligase SIAH1 (EC 6.3.2.-)(Seven in absentia homolog 1)(Siah-1)(Siah-1a)	6477
SIAH2	E3 ubiquitin-protein ligase SIAH2 (EC 6.3.2.-)(Seven in absentia homolog 2)(Siah-2)(hSiah2)	6478
SIDT2	SID1 transmembrane family member 2 Precursor	51092
SIM1	Single-minded homolog 1	6492
SIM2	Single-minded homolog 2	6493
SIN3A	Paired amphipathic helix protein Sin3a (Transcriptional corepressor Sin3a)(Histone deacetylase complex subunit Sin3a)	25942
SIN3B	Paired amphipathic helix protein Sin3b (Transcriptional corepressor Sin3b)(Histone deacetylase complex subunit Sin3b)	23309
SIPA1L2	Signal-induced proliferation-associated 1-like protein 2 (SIPA1-like protein 2)	57568
SIRT1	NAD-dependent deacetylase sirtuin-1 (hSIRT1)(EC 3.5.1.-)(SIR2-like protein 1)(hSIR2)	23411
SIRT3	NAD-dependent deacetylase sirtuin-3, mitochondrial Precursor (EC 3.5.1.-)(SIR2-like protein 3)(hSIRT3)	23410
SIRT4	NAD-dependent deacetylase sirtuin-4 (EC 3.5.1.-)(SIR2-like protein 4)	23409
SIRT6	Mono-ADP-ribosyltransferase sirtuin-6 (EC 2.4.2.31)(SIR2-like protein 6)	51548
SIX4	Homeobox protein SIX4 (Sine oculis homeobox homolog 4)	51804
SKI	Ski oncogene (C-ski)	6497
SKIL	Ski-like protein (Ski-related protein)(Ski-related oncogene)	6498
SKP2	S-phase kinase-associated protein 2 (F-box protein Skp2)(Cyclin A/CDK2-associated protein p45)(p45skp2)(F-box/LRR-repeat protein 1)	6502
SLAMF9	SLAM family member 9 Precursor (CD2 family member 10)(CD2F-10)(CD84 homolog 1)(CD84-H1)	89886
SLC11A2	Natural resistance-associated macrophage protein 2 (NRAMP 2)(Divalent metal transporter 1)(DMT1)	4891
SLC16A4	Monocarboxylate transporter 5 (MCT 5)(Monocarboxylate transporter 4)(MCT 4)(Solute carrier family 16 member 4)	9122
SLC16A5	Monocarboxylate transporter 6 (MCT 6)(Monocarboxylate transporter 5)(MCT 5)(Solute carrier family 16 member 5)	100133772;9121
SLC16A7	Monocarboxylate transporter 2 (MCT 2)(Solute carrier family 16 member 7)	9194
SLC17A5	Sialin (Solute carrier family 17 member 5)(Sodium/sialic acid cotransporter)(AST)(Membrane glycoprotein HP59)	26503
SLC19A2	Thiamine transporter 1 (ThTr-1)(ThTr1)(Thiamine carrier 1)(TC1)(Solute carrier family 19 member 2)	10560
SLC20A1	Sodium-dependent phosphate transporter 1 (Solute carrier family 20 member 1)(Phosphate transporter 1)(PiT-1)(Gibbon ape leukemia virus receptor 1)(GLVR-1)(Leukemia virus receptor 1 homolog)	6574
SLC22A16	Solute carrier family 22 member 16 (Carnitine transporter 2)(CT2)(Organic cation/carnitine transporter 6)(Organic cation transporter OKB1)(Fly-like putative transporter 2)(Flipt 2)(FLIPT2)	85413
SLC25A13	Calcium-binding mitochondrial carrier protein Aralar2 (Mitochondrial aspartate glutamate carrier 2)(Solute carrier family 25 member 13)(Citrin)	10165
SLC25A14	Brain mitochondrial carrier protein 1 (BMCP-1)(Mitochondrial uncoupling protein 5)(UCP 5)(Solute carrier family 25 member 14)	9016
SLC25A36	Solute carrier family 25 member 36	55186
SLC26A9	Solute carrier family 26 member 9 (Anion transporter/exchanger protein 9)	115019
SLC27A2	Very long-chain acyl-CoA synthetase (VLACS)(VLCS)(EC 6.2.1.-)(Very long-chain-fatty-acid-CoA ligase)(THCA-CoA ligase)(Fatty-acid-coenzyme A ligase, very long-chain 1)(Long-chain-fatty-acid--CoA ligase	11001
SLC27A3	Long-chain fatty acid transport protein 3 (Fatty acid transport protein 3)(FATP-3)(EC 6.2.1.-)(Very long-chain acyl-CoA synthetase homolog 3)(VLCS-3)(Solute carrier family 27 member 3)	11000
SLC27A4	Long-chain fatty acid transport protein 4 (Fatty acid transport protein 4)(FATP-4)(EC 6.2.1.-)(Solute carrier family 27 member 4)	10999
SLC30A1	Zinc transporter 1 (ZnT-1)(Solute carrier family 30 member 1)	7779
SLC30A5	Zinc transporter 5 (ZnT-5)(ZnT-like transporter 1)(hZTL1)(Solute carrier family 30 member 5)	64924
SLC33A1	Acetyl-coenzyme A transporter 1 (AT-1)(Acetyl-CoA transporter)(Solute carrier family 33 member 1)	9197
SLC35C1	GDP-fucose transporter 1 (Solute carrier family 35 member C1)	55343
SLC38A3	Sodium-coupled neutral amino acid transporter 3 (Na(+)-coupled neutral amino acid transporter 3)(System N amino acid transporter 1)(N-system amino acid transporter 1)(Solute carrier family 38 member 3	10991
SLC39A8	Zinc transporter ZIP8 (Zrt- and Irt-like protein 8)(ZIP-8)(Solute carrier family 39 member 8)(LIV-1 subfamily of ZIP zinc transporter 6)(LZT-Hs6)(BCG-induced integral membrane protein in monocyte clon	64116
SLC3A2	4F2 cell-surface antigen heavy chain (4F2hc)(Lymphocyte activation antigen 4F2 large subunit)(4F2 heavy chain antigen)(CD98 antigen)	6520
SLC40A1	Solute carrier family 40 member 1 (Ferroportin-1)(Iron-regulated transporter 1)	30061
SLC44A1	Choline transporter-like protein 1 (Solute carrier family 44 member 1)(CDw92)(CD92 antigen)	23446
SLC44A3	Choline transporter-like protein 3 (Solute carrier family 44 member 3)	126969
SLC5A7	High affinity choline transporter 1 (Hemicholinium-3-sensitive choline transporter)(CHT)(Solute carrier family 5 member 7)	60482
SLC6A5	Sodium- and chloride-dependent glycine transporter 2 (GlyT2)(GlyT-2)(Solute carrier family 6 member 5)	9152
SLC6A8	Sodium- and chloride-dependent creatine transporter 1 (Creatine transporter 1)(CT1)(Solute carrier family 6 member 8)	6535
SLC7A14	Probable cationic amino acid transporter (Solute carrier family 7 member 14)	57709
SLC7A5	Large neutral amino acids transporter small subunit 1 (L-type amino acid transporter 1)(Solute carrier family 7 member 5)(y+ system cationic amino acid transporter)(4F2 light chain)(4F2 LC)(4F2LC)(CD9	8140
SLC7A8	Large neutral amino acids transporter small subunit 2 (L-type amino acid transporter 2)(hLAT2)(Solute carrier family 7 member 8)	23428
SLC7A9	B(0,+)-type amino acid transporter 1 (B(0,+)AT)(Glycoprotein-associated amino acid transporter b0,+AT1)(Solute carrier family 7 member 9)	11136
SLIT1	Slit homolog 1 protein Precursor (Slit-1)(Multiple epidermal growth factor-like domains 4)	6585
SLIT2	Slit homolog 2 protein Precursor (Slit-2) [Contains Slit homolog 2 protein N-product;Slit homolog 2 protein C-product]	9353
SLITRK4	SLIT and NTRK-like protein 4 Precursor	139065
SLMAP	Sarcolemmal membrane-associated protein (Sarcolemmal-associated protein)	7871
SLMO2	Protein slowmo homolog 2	51012
SMAD1	Mothers against decapentaplegic homolog 1 (Mothers against DPP homolog 1)(Mad-related protein 1)(SMAD 1)(hSMAD1)(Transforming growth factor-beta-signaling protein 1)(BSP-1)(JV4-1)	4086
SMAD3	Mothers against decapentaplegic homolog 3 (Mad3)(hMAD-3)(Mothers against DPP homolog 3)(SMAD 3)(hSMAD3)(JV15-2)	4088
SMAD4	Mothers against decapentaplegic homolog 4 (Mothers against DPP homolog 4)(SMAD 4)(hSMAD4)(Deletion target in pancreatic carcinoma 4)	4089
SMAD5	Mothers against decapentaplegic homolog 5 (Mothers against DPP homolog 5)(SMAD 5)(Smad5)(hSmad5)(JV5-1)	4090
SMAD6	Mothers against decapentaplegic homolog 6 (Mothers against DPP homolog 6)(SMAD 6)(Smad6)(hSMAD6)	4091
SMAD7	Mothers against decapentaplegic homolog 7 (Mothers against DPP homolog 7)(SMAD 7)(Smad7)(hSMAD7)	4092
SMARCA1	Probable global transcription activator SNF2L1 (EC 3.6.1.-)(Nucleosome-remodeling factor subunit SNF2L)(ATP-dependent helicase SMARCA1)(SWI/SNF-related matrix-associated actin-dependent regulator of c	6594
SMARCA2	Probable global transcription activator SNF2L2 (EC 3.6.1.-)(ATP-dependent helicase SMARCA2)(SNF2-alpha)(SWI/SNF-related matrix-associated actin-dependent regulator of chromatin subfamily A member 2)(h	6595
SMARCA4	Probable global transcription activator SNF2L4 (EC 3.6.1.-)(ATP-dependent helicase SMARCA4)(SNF2-beta)(BRG-1 protein)(Mitotic growth and transcription activator)(Brahma protein homolog 1)(SWI/SNF-rela	6597
SMARCB1	SWI/SNF-related matrix-associated actin-dependent regulator of chromatin subfamily B member 1 (Integrase interactor 1 protein)(hSNF5)(BAF47)	6598
SMARCC1	SWI/SNF complex subunit SMARCC1 (SWI/SNF-related matrix-associated actin-dependent regulator of chromatin subfamily C member 1)(SWI/SNF complex 155 kDa subunit)(BRG1-associated factor 155)	6599
SMARCC2	SWI/SNF complex subunit SMARCC2 (SWI/SNF-related matrix-associated actin-dependent regulator of chromatin subfamily C member 2)(SWI/SNF complex 170 kDa subunit)(BRG1-associated factor 170)	6601
SMARCE1	SWI/SNF-related matrix-associated actin-dependent regulator of chromatin subfamily E member 1 (BRG1-associated factor 57)	6605
SMC4	Structural maintenance of chromosomes protein 4 (Chromosome-associated polypeptide C)(hCAP-C)(XCAP-C homolog)	10051
SMC6	Structural maintenance of chromosomes protein 6 (hSMC6)	79677
SMPD1	Sphingomyelin phosphodiesterase Precursor (EC 3.1.4.12)(Acid sphingomyelinase)(aSMase)	6609
SNAI1	Zinc finger protein SNAI1 (Protein snail homolog 1)(Protein sna)	6615
SNAI2	Zinc finger protein SNAI2 (Protein snail homolog 2)(Neural crest transcription factor Slug)	6591
SNIP1	Smad nuclear-interacting protein 1	79753
SNRPD1	Small nuclear ribonucleoprotein Sm D1 (Sm-D1)(snRNP core protein D1)(Sm-D autoantigen)	100129492;6632
SNX13	Sorting nexin-13 (RGS domain- and PHOX domain-containing protein)(RGS-PX1)	23161
SOD1	Superoxide dismutase [Cu-Zn] (EC 1.15.1.1)	6647
SOHLH2	Spermatogenesis- and oogenesis-specific basic helix-loop-helix-containing protein 2	54937
SON	SON protein (SON3)(Negative regulatory element-binding protein)(NRE-binding protein)(DBP-5)(Bax antagonist selected in saccharomyces 1)(BASS1)	6651
SOX13	SOX-13 protein (Type 1 diabetes autoantigen ICA12)(Islet cell antigen 12)	9580
SOX14	Transcription factor SOX-14	8403
SOX17	Transcription factor SOX-17	64321
SOX18	Transcription factor SOX-18	54345
SP1	Transcription factor Sp1	6667
SP100	Nuclear autoantigen Sp-100 (Nuclear dot-associated Sp100 protein)(Speckled 100 kDa)(Lysp100b)	6672
SP2	Transcription factor Sp2	6668
SP3	Transcription factor Sp3 (SPR-2)	6670
SP7	Transcription factor Sp7 (Zinc finger protein osterix)	121340
SPAG4	Sperm-associated antigen 4 protein (Outer dense fiber-associated protein SPAG4)	6676
SPARC	SPARC Precursor (Secreted protein acidic and rich in cysteine)(Osteonectin)(ON)(Basement-membrane protein 40)(BM-40)	6678
SPAST	Spastin	6683
SPDEF	SAM pointed domain-containing Ets transcription factor (Prostate-derived Ets factor)(Prostate epithelium-specific Ets transcription factor)(Prostate-specific Ets)	25803
SPEG	Striated muscle preferentially expressed protein kinase (EC 2.7.11.1)(Aortic preferentially expressed protein 1)(APEG-1)	10290
SPIB	Transcription factor Spi-B	6689
SPIC	Transcription factor Spi-C	121599
SPON2	Spondin-2 Precursor (Mindin)(Differentially expressed in cancerous and non-cancerous lung cells 1)(DIL-1)	10417
SPP1	Osteopontin Precursor (Bone sialoprotein 1)(Secreted phosphoprotein 1)(SPP-1)(Urinary stone protein)(Nephropontin)(Uropontin)	6696
SPTLC1	Serine palmitoyltransferase 1 (EC 2.3.1.50)(Serine-palmitoyl-CoA transferase 1)(SPT 1)(SPT1)(Long chain base biosynthesis protein 1)(LCB 1)	10558
SQSTM1	Sequestosome-1 (Phosphotyrosine-independent ligand for the Lck SH2 domain of 62 kDa)(Ubiquitin-binding protein p62)(EBI3-associated protein of 60 kDa)(p60)(EBIAP)	8878
SRC	Proto-oncogene tyrosine-protein kinase Src (EC 2.7.10.2)(pp60c-src)(p60-Src)(c-Src)	6714
SREBF1	Sterol regulatory element-binding protein 1 (SREBP-1)(Sterol regulatory element-binding transcription factor 1) [Contains Processed sterol regulatory element-binding protein 1]	6720
SRF	Serum response factor (SRF)	6722
SRP54	Signal recognition particle 54 kDa protein (SRP54)	6729;650638
SRP72	Signal recognition particle 72 kDa protein (SRP72)	6731
SRPK1	Serine/threonine-protein kinase SRPK1 (EC 2.7.11.1)(Serine/arginine-rich protein-specific kinase 1)(SR-protein-specific kinase 1)(SFRS protein kinase 1)	6732
SRRM2	Serine/arginine repetitive matrix protein 2 (Serine/arginine-rich splicing factor-related nuclear matrix protein of 300 kDa)(Ser/Arg-related nuclear matrix protein)(SR-related nuclear matrix protein o	23524
SRRT	Arsenite-resistance protein 2	51593
SS18	Protein SSXT (Synovial sarcoma, translocated to X chromosome)(Protein SYT)	6760
SSBP3	Single-stranded DNA-binding protein 3 (Sequence-specific single-stranded-DNA-binding protein)	23648
SSH2	Protein phosphatase Slingshot homolog 2 (EC 3.1.3.48)(EC 3.1.3.16)(SSH-2L)(hSSH-2L)	85464
SSR1	Translocon-associated protein subunit alpha Precursor (TRAP-alpha)(Signal sequence receptor subunit alpha)(SSR-alpha)	6745
ST3GAL6	Type 2 lactosamine alpha-2,3-sialyltransferase (EC 2.4.99.-)(CMP-NeuAc:beta-galactoside alpha-2,3-sialyltransferase VI)(ST3Gal VI)(Sialyltransferase 10)	10402
ST5	Suppression of tumorigenicity 5 (HeLa tumor suppression 1)(DENN domain-containing protein 2B)	6764
STAM2	Signal transducing adapter molecule 2 (STAM-2)(Hrs-binding protein)	10254
STARD13	StAR-related lipid transfer protein 13 (START domain-containing protein 13)(StARD13)(Deleted in liver cancer protein 2)(Rho GTPase-activating protein)(46H23.2)	90627
STARD3NL	MLN64 N-terminal domain homolog (STARD3 N-terminal-like protein)	83930
STAT1	Signal transducer and activator of transcription 1-alpha/beta (Transcription factor ISGF-3 components p91/p84)	6772
STAT2	Signal transducer and activator of transcription 2 (p113)	6773
STAT3	Signal transducer and activator of transcription 3 (Acute-phase response factor)	6774
STAT4	Signal transducer and activator of transcription 4	6775
STAT5A	Signal transducer and activator of transcription 5A	6776
STAT6	Signal transducer and activator of transcription 6 (IL-4 Stat)	6778
STC1	Stanniocalcin-1 Precursor (STC-1)	6781
STC2	Stanniocalcin-2 Precursor (STC-2)(Stanniocalcin-related protein)(STCRP)(STC-related protein)	8614
STIM1	Stromal interaction molecule 1 Precursor	6786
STK35	Serine/threonine-protein kinase 35 (EC 2.7.11.1)(CLP-36-interacting kinase)(Clik1)(PDLIM1-interacting kinase 1)	140901
STK38	Serine/threonine-protein kinase 38 (EC 2.7.11.1)(NDR1 protein kinase)(Nuclear Dbf2-related kinase 1)	11329
STK38L	Serine/threonine-protein kinase 38-like (EC 2.7.11.1)(NDR2 protein kinase)(Nuclear Dbf2-related kinase 2)	23012
STMN1	Stathmin (Phosphoprotein p19)(pp19)(Leukemia-associated phosphoprotein p18)(Oncoprotein 18)(Op18)(pp17)(Prosolin)(Metablastin)(Protein Pr22)	3925
STOM	Erythrocyte band 7 integral membrane protein (Stomatin)(Protein 7.2b)	2040
STRBP	Spermatid perinuclear RNA-binding protein	55342
STRN3	Striatin-3 (Cell-cycle autoantigen SG2NA)(S/G2 antigen)	29966
STX16	Syntaxin-16 (Syn16)	8675
STX2	Syntaxin-2 (Epimorphin)	2054
STXBP3	Syntaxin-binding protein 3 (Unc-18 homolog 3)(Unc-18-3)(Unc-18C)(Platelet Sec1 protein)(PSP)	6814
STYXL1	Serine/threonine/tyrosine-interacting-like protein 1 (Dual specificity protein phosphatase 24)(Map kinase phosphatase-like protein MK-STYX)(Dual specificity phosphatase inhibitor MK-STYX)	51657
SUDS3	Sin3 histone deacetylase corepressor complex component SDS3 (Suppressor of defective silencing 3 protein homolog)(45 kDa Sin3-associated polypeptide)	64426
SUFU	Suppressor of fused homolog (SUFUH)	51684
SULF2	Extracellular sulfatase Sulf-2 Precursor (EC 3.1.6.-)(HSulf-2)	55959
SUPT6H	Transcription elongation factor SPT6 (hSPT6)(Tat-cotransactivator 2 protein)(Tat-CT2 protein)	6830
SYNE1	Nesprin-1 (Nuclear envelope spectrin repeat protein 1)(Synaptic nuclear envelope protein 1)(Syne-1)(Myocyte nuclear envelope protein 1)(Myne-1)(Enaptin)	23345
SYNM	Synemin (Desmuslin)	23336
SYT12	Synaptotagmin-12 (Synaptotagmin XII)(SytXII)	91683
TACC1	Transforming acidic coiled-coil-containing protein 1 (Taxin 1)(Gastric cancer antigen Ga55)	6867
TACC2	Transforming acidic coiled-coil-containing protein 2 (Anti Zuai-1)(AZU-1)	10579
TACR3	Neuromedin-K receptor (NKR)(Neurokinin B receptor)(NK-3 receptor)(NK-3R)(Tachykinin receptor 3)	6870
TAF4	Transcription initiation factor TFIID subunit 4 (TBP-associated factor 4)(Transcription initiation factor TFIID 135 kDa subunit)(TAF(II)135)(TAFII-135)(TAFII135)(TAFII-130)(TAFII130)(RNA polymerase II	6874
TAF5	Transcription initiation factor TFIID subunit 5 (Transcription initiation factor TFIID 100 kDa subunit)(TAF(II)100)(TAFII-100)(TAFII100)	6877
TAF6	Transcription initiation factor TFIID subunit 6 (Transcription initiation factor TFIID 70 kDa subunit)(TAF(II)70)(TAFII-70)(TAFII-80)(TAFII80)(RNA polymerase II TBP-associated factor subunit E)	6878
TAF7	Transcription initiation factor TFIID subunit 7 (Transcription initiation factor TFIID 55 kDa subunit)(TAF(II)55)(TAFII-55)(TAFII55)(RNA polymerase II TBP-associated factor subunit F)	6879
TAF9B	Transcription initiation factor TFIID subunit 9B (Transcription initiation factor TFIID subunit 9-like)(Transcription-associated factor TAFII31L)(Neuronal cell death-related protein 7)(DN-7)	51616;728198
TANK	TRAF family member-associated NF-kappa-B activator (TRAF-interacting protein)(I-TRAF)	10010
TAPT1	Transmembrane anterior posterior transformation protein 1 homolog (Cytomegalovirus partial fusion receptor)	202018
TBC1D16	TBC1 domain family member 16	125058
TBC1D8B	TBC1 domain family member 8B	54885
TBKBP1	TANK-binding kinase 1-binding protein (TBK1-binding protein 1)	9755
TBL2	Transducin beta-like protein 2 (WS beta-transducin repeats protein)(WS-betaTRP)(Williams-Beuren syndrome chromosomal region 13 protein)	26608
TBPL1	TATA box-binding protein-like protein 1 (TBP-like protein 1)(TATA box-binding protein-related factor 2)(TBP-related factor 2)(STUD protein)(21 kDa TBP-like protein)	9519
TBX3	T-box transcription factor TBX3 (T-box protein 3)	6926
TBX4	T-box transcription factor TBX4 (T-box protein 4)	9496
TCEAL7	Transcription elongation factor A protein-like 7 (TCEA-like protein 7)(Transcription elongation factor S-II protein-like 7)	56849
TCEB2	Transcription elongation factor B polypeptide 2 (RNA polymerase II transcription factor SIII subunit B)(SIII p18)(Elongin B)(EloB)(Elongin 18 kDa subunit)	6923
TCF12	Transcription factor 12 (Transcription factor HTF-4)(E-box-binding protein)(DNA-binding protein HTF4)	6938
TEAD1	Transcriptional enhancer factor TEF-1 (TEA domain family member 1)(TEAD-1)(Protein GT-IIC)(Transcription factor 13)(NTEF-1)	7003
TEAD2	Transcriptional enhancer factor TEF-4 (TEA domain family member 2)(TEAD-2)	8463
TEF	Thyrotroph embryonic factor	7008
TEKT4	Tektin-4	150483
TENC1	Tensin-like C1 domain-containing phosphatase (EC 3.1.3.-)(C1 domain-containing phosphatase and tensin homolog)(C1-TEN)(Tensin-2)	23371
TEX14	Testis-expressed protein 14 (Testis-expressed sequence 14)(Protein kinase-like protein SgK307)(Sugen kinase 307)	56155
TFAP4	Transcription factor AP-4 (Activating enhancer-binding protein 4)	7023
TGFBR1	TGF-beta receptor type-1 Precursor (EC 2.7.11.30)(Transforming growth factor-beta receptor type I)(TGF-beta receptor type I)(TGF-beta type I receptor)(TbetaR-I)(TGFR-1)(Serine/threonine-protein kinase	7046
TGFBR2	TGF-beta receptor type-2 Precursor (EC 2.7.11.30)(Transforming growth factor-beta receptor type II)(TGF-beta receptor type II)(TGF-beta type II receptor)(TbetaR-II)(TGFR-2)	7048
TGM2	Protein-glutamine gamma-glutamyltransferase 2 (EC 2.3.2.13)(Tissue transglutaminase)(TGase C)(TGC)(TG(C))(Transglutaminase-2)(TGase-H)	7052
THAP5	THAP domain-containing protein 5	168451
THAP8	THAP domain-containing protein 8	199745
THBD	Thrombomodulin Precursor (TM)(Fetomodulin)(CD141 antigen)	7056
THBS2	Thrombospondin-2 Precursor	7058
THNSL1	Threonine synthase-like 1 (TSH1)	79896
THOC1	THO complex subunit 1 (Tho1)(Nuclear matrix protein p84)	9984
TICAM1	TIR domain-containing adapter molecule 1 (TICAM-1)(Proline-rich, vinculin and TIR domain-containing protein B)(Toll-interleukin 1 receptor domain-containing adapter protein inducing interferon-beta)(T	148022
TIFA	TRAF-interacting protein with FHA domain-containing protein A (TRAF2-binding protein)(Putative MAPK-activating protein PM14)(Putative NF-kappa-B-activating protein 20)	92610
TIMELESS	Protein timeless homolog (hTIM)	8914
TIMM17A	Mitochondrial import inner membrane translocase subunit Tim17-A (Inner membrane preprotein translocase Tim17a)	10440
TIMM44	Mitochondrial import inner membrane translocase subunit TIM44 Precursor	10469
TIMP2	Metalloproteinase inhibitor 2 Precursor (Tissue inhibitor of metalloproteinases 2)(TIMP-2)(CSC-21K)	7077
TIPARP	TCDD-inducible poly [ADP-ribose] polymerase (EC 2.4.2.30)(Poly [ADP-ribose] polymerase 7)(PARP-7)	25976
TJP1	Tight junction protein ZO-1 (Zonula occludens protein 1)(Zona occludens protein 1)(Tight junction protein 1)	7082
TJP2	Tight junction protein ZO-2 (Zonula occludens protein 2)(Zona occludens protein 2)(Tight junction protein 2)	9414
TLK1	Serine/threonine-protein kinase tousled-like 1 (EC 2.7.11.1)(Tousled-like kinase 1)(PKU-beta)	9874
TLR4	Toll-like receptor 4 Precursor (hToll)(CD284 antigen)	7099
TM2D3	TM2 domain-containing protein 3 Precursor (Beta-amyloid-binding protein-like protein 2)(BBP-like protein 2)	80213
TMBIM6	Bax inhibitor 1 (BI-1)(Testis-enhanced gene transcript protein)(Transmembrane BAX inhibitor motif-containing protein 6)	7009
TMC6	Transmembrane channel-like protein 6 (Epidermodysplasia verruciformis protein 1)(Protein LAK-4)	11322
TMC8	Transmembrane channel-like protein 8 (Epidermodysplasia verruciformis protein 2)	147138
TMCO3	Transmembrane and coiled-coil domain-containing protein 3 Precursor (Putative LAG1-interacting protein)	55002
TMEM115	Transmembrane protein 115 (Protein PL6)(Placental protein 6)(PP6)	11070
TMEM158	transmembrane protein 158 (TMEM158), mRNA	25907
TMEM17	Transmembrane protein 17	200728
TMEM55A	Transmembrane protein 55A (EC 3.1.3.78)(Type II phosphatidylinositol 4,5-bisphosphate 4-phosphatase)(PtdIns-4,5-P2 4-Ptase II)	55529
TMF1	TATA element modulatory factor (TMF)	7110
TNC	Tenascin Precursor (TN)(Tenascin-C)(TN-C)(Hexabrachion)(Cytotactin)(Neuronectin)(GMEM)(JI)(Myotendinous antigen)(Glioma-associated-extracellular matrix antigen)(GP 150-225)	3371
TNFAIP3	Tumor necrosis factor, alpha-induced protein 3 (EC 3.-.-.-)(Putative DNA-binding protein A20)(Zinc finger protein A20)	7128
TNFRSF10C	Tumor necrosis factor receptor superfamily member 10C Precursor (Decoy receptor 1)(DcR1)(Decoy TRAIL receptor without death domain)(TNF-related apoptosis-inducing ligand receptor 3)(TRAIL receptor 3)(	8794
TNFRSF11A	Tumor necrosis factor receptor superfamily member 11A Precursor (Receptor activator of NF-KB)(Osteoclast differentiation factor receptor)(ODFR)(CD265 antigen)	8792
TNFRSF14	Tumor necrosis factor receptor superfamily member 14 Precursor (Herpesvirus entry mediator A)(Tumor necrosis factor receptor-like 2)(TR2)	8764
TNFRSF18	Tumor necrosis factor receptor superfamily member 18 Precursor (Glucocorticoid-induced TNFR-related protein)(Activation-inducible TNFR family receptor)	8784
TNFRSF19	Tumor necrosis factor receptor superfamily member 19 Precursor (Toxicity and JNK inducer)(TRADE)	55504
TNFSF11	Tumor necrosis factor ligand superfamily member 11 (Receptor activator of nuclear factor kappa B ligand)(RANKL)(TNF-related activation-induced cytokine)(TRANCE)(Osteoprotegerin ligand)(OPGL)(Osteoclas	8600
TNFSF13B	Tumor necrosis factor ligand superfamily member 13B (TNF- and APOL-related leukocyte expressed ligand 1)(TALL-1)(B lymphocyte stimulator)(BLyS)(B cell-activating factor)(BAFF)(Dendritic cell-derived T	10673
TNIP1	TNFAIP3-interacting protein 1 (Nef-associated factor 1)(Naf1)(HIV-1 Nef-interacting protein)(Virion-associated nuclear shuttling protein)(VAN)(hVAN)(Nip40-1)	10318
TNKS	Tankyrase-1 (TANK1)(EC 2.4.2.30)(Tankyrase I)(TNKS-1)(TRF1-interacting ankyrin-related ADP-ribose polymerase)	8658
TOB1	Protein Tob1 (Transducer of erbB-2 1)	10140
TOLLIP	Toll-interacting protein	54472
TOP2B	DNA topoisomerase 2-beta (EC 5.99.1.3)(DNA topoisomerase II, beta isozyme)	7155
TOR1A	Torsin-1A Precursor (Torsin family 1 member A)(Dystonia 1 protein)	1861
TOR1B	Torsin-1B Precursor (Torsin family 1 member B)	27348
TP53	Cellular tumor antigen p53 (Tumor suppressor p53)(Phosphoprotein p53)(Antigen NY-CO-13)	7157
TP53I3	Putative quinone oxidoreductase (EC 1.-.-.-)(Tumor protein p53-inducible protein 3)(p53-induced gene 3 protein)	9540
TP63	Tumor protein 63 (p63)(Transformation-related protein 63)(TP63)(Tumor protein p73-like)(p73L)(p51)(p40)(Keratinocyte transcription factor KET)(Chronic ulcerative stomatitis protein)(CUSP)	8626
TP73	Tumor protein p73 (p53-like transcription factor)(p53-related protein)	7161
TPBG	Trophoblast glycoprotein Precursor (5T4 oncofetal trophoblast glycoprotein)(5T4 oncotrophoblast glycoprotein)(5T4 oncofetal antigen)(M6P1)	7162
TPM2	Tropomyosin beta chain (Tropomyosin-2)(Beta-tropomyosin)	7169
TPMT	Thiopurine S-methyltransferase (EC 2.1.1.67)(Thiopurine methyltransferase)	7172
TPO	Thyroid peroxidase Precursor (TPO)(EC 1.11.1.8)	7173
TPP1	Tripeptidyl-peptidase 1 Precursor (TPP-1)(EC 3.4.14.9)(Tripeptidyl-peptidase I)(TPP-I)(Tripeptidyl aminopeptidase)(Lysosomal pepstatin-insensitive protease)(LPIC)(Cell growth-inhibiting gene 1 protein	1200
TRAF2	TNF receptor-associated factor 2 (Tumor necrosis factor type 2 receptor-associated protein 3)	7186
TRAF3IP2	Adapter protein CIKS (Connection to IKK and SAPK/JNK)(TRAF3-interacting protein 2)(Nuclear factor NF-kappa-B activator 1)(ACT1)	10758
TRAF4	TNF receptor-associated factor 4 (Cysteine-rich domain associated with RING and Traf domains protein 1)(Malignant 62)(RING finger protein 83)	9618
TRAK2	Trafficking kinesin-binding protein 2 (Amyotrophic lateral sclerosis 2 chromosomal region candidate gene 3 protein)	66008
TRAPPC2	Trafficking protein particle complex subunit 2 (Sedlin)(MBP-1-interacting protein 2A)(MIP-2A)	6399
TRAPPC2L	Trafficking protein particle complex subunit 2-like protein	51693
TRAPPC9	Trafficking protein particle complex subunit 9 (NIK- and IKBKB-binding protein)(Tularik gene 1 protein)	83696
TRERF1	Transcriptional-regulating factor 1 (Transcriptional-regulating protein 132)(Zinc finger transcription factor TReP-132)(Zinc finger protein rapa)(Breast cancer anti-estrogen resistance 2)	55809
TRH	Prothyroliberin Precursor [Contains Thyroliberin(Thyrotropin-releasing hormone)(TRH)(Thyrotropin-releasing factor)(TRF)(TSH-releasing factor)(Protirelin)]	7200
TRIB1	Tribbles homolog 1 (TRB-1)(SKIP1)(G-protein-coupled receptor-induced protein 2)(GIG-2)	10221
TRIB2	Tribbles homolog 2 (TRB-2)	28951
TRIM14	Tripartite motif-containing protein 14	9830
TRIM2	Tripartite motif-containing protein 2 (RING finger protein 86)	23321
TRIM2	Tripartite motif-containing protein 2 (RING finger protein 86)	23321
TRIM21	52 kDa Ro protein (Sjoegren syndrome type A antigen)(SS-A)(Ro(SS-A))(52 kDa ribonucleoprotein autoantigen Ro/SS-A)(Tripartite motif-containing protein 21)(RING finger protein 81)	6737
TRIM24	Transcription intermediary factor 1-alpha (TIF1-alpha)(Tripartite motif-containing protein 24)(RING finger protein 82)	8805
TRIM29	Tripartite motif-containing protein 29 (Ataxia-telangiectasia group D-associated protein)	23650
TRIM56	Tripartite motif-containing protein 56 (RING finger protein 109)	81844
TRIM63	E3 ubiquitin-protein ligase TRIM63 (EC 6.3.2.-)(Tripartite motif-containing protein 63)(Muscle-specific RING finger protein 1)(MURF-1)(MuRF1)(RING finger protein 28)(Striated muscle RING zinc finger p	84676
TRIM69	Tripartite motif-containing protein 69 (RING finger protein 36)(RFP-like domain-containing protein trimless)	140691
TRIM8	Tripartite motif-containing protein 8 (RING finger protein 27)(Glioblastoma-expressed RING finger protein)	81603
TRIO	Triple functional domain protein (EC 2.7.11.1)(PTPRF-interacting protein)	7204
TRIOBP	TRIO and F-actin-binding protein (Protein Tara)(Trio-associated repeat on actin)	11078
TRIP12	Probable E3 ubiquitin-protein ligase TRIP12 (EC 6.3.2.-)(Thyroid receptor-interacting protein 12)(TRIP-12)	9320
TRIT1	tRNA isopentenyltransferase, mitochondrial Precursor (IPTase)(EC 2.5.1.8)(Isopentenyl-diphosphate:tRNA isopentenyltransferase)(IPP transferase)(IPPT)(hGRO1)	54802
TRPC1	Short transient receptor potential channel 1 (TrpC1)(Transient receptor protein 1)(TRP-1)	7220
TRPM6	Transient receptor potential cation channel subfamily M member 6 (EC 2.7.11.1)(Channel kinase 2)(Melastatin-related TRP cation channel 6)	140803
TRPS1	Zinc finger transcription factor Trps1 (Tricho-rhino-phalangeal syndrome type I protein)(Zinc finger protein GC79)	7227
TRPV4	Transient receptor potential cation channel subfamily V member 4 (TrpV4)(Osm-9-like TRP channel 4)(OTRPC4)(Vanilloid receptor-like channel 2)(Vanilloid receptor-like protein 2)(VRL-2)(Vanilloid recept	59341
TRPV6	Transient receptor potential cation channel subfamily V member 6 (TrpV6)(Epithelial calcium channel 2)(ECaC2)(Calcium transport protein 1)(CaT1)(CaT-like)(CaT-L)	55503
TSC22D1	TSC22 domain family protein 1 (Transforming growth factor beta-1-induced transcript 4 protein)(Regulatory protein TSC-22)(TGFB-stimulated clone 22 homolog)(Cerebral protein 2)	8848
TSGA10	Testis-specific gene 10 protein (Testis development protein NYD-SP7)	80705
TSHZ1	Teashirt homolog 1 (Serologically defined colon cancer antigen 33)(Antigen NY-CO-33)	10194
TSPAN31	Tetraspanin-31 (Tspan-31)(Sarcoma-amplified sequence)	6302
TTBK1	Tau-tubulin kinase 1 (EC 2.7.11.1)(Brain-derived tau kinase)	84630
TTC23	Tetratricopeptide repeat protein 23 (TPR repeat protein 23)(Cervical cancer proto-oncogene 8 protein)(HCC-8)	64927
TTC3	Tetratricopeptide repeat protein 3 (TPR repeat protein 3)(TPR repeat protein D)(RING finger protein 105)(Protein DCRR1)	7267
TTC30A	Tetratricopeptide repeat protein 30A (TPR repeat protein 30A)	92104
TTC37	Tetratricopeptide repeat protein 37 (TPR repeat protein 37)	9652
TTC5	Tetratricopeptide repeat protein 5 (TPR repeat protein 5)	91875
TTK	Dual specificity protein kinase TTK (EC 2.7.12.1)(Phosphotyrosine picked threonine-protein kinase)(PYT)	7272
TTL	Tubulin--tyrosine ligase (TTL)(EC 6.3.2.25)	150465
TTN	titin isoform novex-3	7273
TUBA1A	Tubulin alpha-1A chain (Tubulin B-alpha-1)(Tubulin alpha-3 chain)(Alpha-tubulin 3)	7846
TUBE1	Tubulin epsilon chain (Epsilon-tubulin)	51175
TUBGCP4	Gamma-tubulin complex component 4 (GCP-4)(hGCP4)(Hgrip76)(h76p)	27229
TULP4	Tubby-related protein 4 (Tubby-like protein 4)(Tubby superfamily protein)	56995
TWIST1	Twist-related protein 1 (H-twist)	7291
TWSG1	Twisted gastrulation protein homolog 1 Precursor	57045
TXN2	Thioredoxin, mitochondrial Precursor (Mt-Trx)(MTRX)(Thioredoxin-2)	25828
TXNDC2	Thioredoxin domain-containing protein 2 (Spermatid-specific thioredoxin-1)(Sptrx-1)	84203
TXNIP	Thioredoxin-interacting protein (Vitamin D3 up-regulated protein 1)(Thioredoxin-binding protein 2)	10628
TXNRD1	Thioredoxin reductase 1, cytoplasmic (TR)(EC 1.8.1.9)(Thioredoxin reductase TR1)(KM-102-derived reductase-like factor)(Gene associated with retinoid-IFN-induced mortality 12 protein)(GRIM-12)	7296
TYMP	Thymidine phosphorylase Precursor (EC 2.4.2.4)(TdRPase)(TP)(Platelet-derived endothelial cell growth factor)(PD-ECGF)(Gliostatin)	1890
UBA3	NEDD8-activating enzyme E1 catalytic subunit (EC 6.3.2.-)(Ubiquitin-like modifier-activating enzyme 3)(Ubiquitin-activating enzyme 3)(NEDD8-activating enzyme E1C)(Ubiquitin-activating enzyme E1C)	9039
UBAP2L	Ubiquitin-associated protein 2-like (Protein NICE-4)	9898
UBC	Ubiquitin	7316
UBE2B	Ubiquitin-conjugating enzyme E2 B (EC 6.3.2.19)(Ubiquitin-protein ligase B)(Ubiquitin carrier protein B)(HR6B)(hHR6B)(E2-17 kDa)	7320
UBE2D2	Ubiquitin-conjugating enzyme E2 D2 (EC 6.3.2.19)(Ubiquitin-protein ligase D2)(Ubiquitin carrier protein D2)(Ubiquitin-conjugating enzyme E2-17 kDa 2)(E2(17)KB 2)	7322
UBE2D3	Ubiquitin-conjugating enzyme E2 D3 (EC 6.3.2.19)(Ubiquitin-protein ligase D3)(Ubiquitin carrier protein D3)(Ubiquitin-conjugating enzyme E2-17 kDa 3)(E2(17)KB 3)	100128647;7323
UBE2G2	Ubiquitin-conjugating enzyme E2 G2 (EC 6.3.2.19)(Ubiquitin-protein ligase G2)(Ubiquitin carrier protein G2)	7327
UBE2H	Ubiquitin-conjugating enzyme E2 H (EC 6.3.2.19)(Ubiquitin-protein ligase H)(Ubiquitin carrier protein H)(UbcH2)(E2-20K)	7328
UBE2Q2	Ubiquitin-conjugating enzyme E2 Q2 (EC 6.3.2.19)(Ubiquitin-protein ligase Q2)(Ubiquitin carrier protein Q2)	92912
UBE2V1	Ubiquitin-conjugating enzyme E2 variant 1 (UEV-1)(CROC-1)(TRAF6-regulated IKK activator 1 beta Uev1A)	387521;387522;7335
UBE2W	Probable ubiquitin-conjugating enzyme E2 W (EC 6.3.2.19)(Ubiquitin-protein ligase W)(Ubiquitin carrier protein W)	55284
UBE3A	Ubiquitin-protein ligase E3A (EC 6.3.2.-)(E6AP ubiquitin-protein ligase)(Oncogenic protein-associated protein E6-AP)(Human papillomavirus E6-associated protein)(Renal carcinoma antigen NY-REN-54)	7337
UBE3B	Ubiquitin-protein ligase E3B (EC 6.3.2.-)	89910
UBIAD1	UbiA prenyltransferase domain-containing protein 1 (Transitional epithelial response protein 1)	29914
UBP1	Upstream-binding protein 1 (LBP-1)	7342
UBP1	Upstream-binding protein 1 (LBP-1)	7342
UBQLN1	Ubiquilin-1 (Protein linking IAP with cytoskeleton 1)(PLIC-1)(hPLIC-1)	29979
UBR1	E3 ubiquitin-protein ligase UBR1 (EC 6.3.2.-)(N-recognin-1)(Ubiquitin-protein ligase E3-alpha-1)(Ubiquitin-protein ligase E3-alpha-I)	197131
UBR2	E3 ubiquitin-protein ligase UBR2 (EC 6.3.2.-)(N-recognin-2)(Ubiquitin-protein ligase E3-alpha-2)(Ubiquitin-protein ligase E3-alpha-II)	23304
UBR7	Putative E3 ubiquitin-protein ligase UBR7 (EC 6.3.2.-)(N-recognin-7)	55148
UBTD2	Ubiquitin domain-containing protein 2 (Dendritic cell-derived ubiquitin-like protein)(DC-UbP)(Ubiquitin-like protein SB72)	92181
UCHL3	Ubiquitin carboxyl-terminal hydrolase isozyme L3 (UCH-L3)(EC 3.4.19.12)(Ubiquitin thioesterase L3)	7347
UCK2	Uridine-cytidine kinase 2 (UCK 2)(EC 2.7.1.48)(Uridine monophosphokinase 2)(Cytidine monophosphokinase 2)	7371
UGCG	Ceramide glucosyltransferase (EC 2.4.1.80)(Glucosylceramide synthase)(GCS)(UDP-glucose:N-acylsphingosine D-glucosyltransferase)(UDP-glucose ceramide glucosyltransferase)(GLCT-1)	7357
ULK2	Serine/threonine-protein kinase ULK2 (EC 2.7.11.1)(Unc-51-like kinase 2)	9706
UNC119	Protein unc-119 homolog A (Retinal protein 4)(hRG4)	9094
UPP1	Uridine phosphorylase 1 (UrdPase 1)(UPase 1)(EC 2.4.2.3)	7378
USO1	General vesicular transport factor p115 (Protein USO1 homolog)(Transcytosis-associated protein)(TAP)(Vesicle-docking protein)	8615
USP10	Ubiquitin carboxyl-terminal hydrolase 10 (EC 3.1.2.15)(Ubiquitin thioesterase 10)(Ubiquitin-specific-processing protease 10)(Deubiquitinating enzyme 10)	9100
USP30	Ubiquitin carboxyl-terminal hydrolase 30 (EC 3.1.2.15)(Ubiquitin thioesterase 30)(Ubiquitin-specific-processing protease 30)(Deubiquitinating enzyme 30)	84749
USP33	Ubiquitin carboxyl-terminal hydrolase 33 (EC 3.1.2.15)(Ubiquitin thioesterase 33)(Ubiquitin-specific-processing protease 33)(Deubiquitinating enzyme 33)(VHL-interacting deubiquitinating enzyme 1)	23032
USP38	Ubiquitin carboxyl-terminal hydrolase 38 (EC 3.1.2.15)(Ubiquitin thioesterase 38)(Ubiquitin-specific-processing protease 38)(Deubiquitinating enzyme 38)(HP43.8KD)	84640
USP45	Ubiquitin carboxyl-terminal hydrolase 45 (EC 3.1.2.15)(Ubiquitin thioesterase 45)(Ubiquitin-specific-processing protease 45)(Deubiquitinating enzyme 45)	85015
USP47	Ubiquitin carboxyl-terminal hydrolase 47 (EC 3.1.2.15)(Ubiquitin thioesterase 47)(Ubiquitin-specific-processing protease 47)(Deubiquitinating enzyme 47)	55031
USP9X	Probable ubiquitin carboxyl-terminal hydrolase FAF-X (EC 3.1.2.15)(Ubiquitin thioesterase FAF-X)(Ubiquitin-specific-processing protease FAF-X)(Deubiquitinating enzyme FAF-X)(Fat facets protein-related	8239
USPL1	Ubiquitin-specific peptidase-like protein 1	10208
UTP14A	U3 small nucleolar RNA-associated protein 14 homolog A (Serologically defined colon cancer antigen 16)(Antigen NY-CO-16)	10813
UTP20	Small subunit processome component 20 homolog (Down-regulated in metastasis protein)(Protein Key-1A6)(Novel nucleolar protein 73)(NNP73)	27340;653877
UXS1	UDP-glucuronic acid decarboxylase 1 (EC 4.1.1.35)(UDP-glucuronate decarboxylase 1)(UXS-1)(UGD)	80146
VAMP1	Vesicle-associated membrane protein 1 (VAMP-1)(Synaptobrevin-1)	6843
VAMP7	Vesicle-associated membrane protein 7 (VAMP-7)(Synaptobrevin-like protein 1)(Tetanus-insensitive VAMP)(Ti-VAMP)	6845
VAV1	Proto-oncogene vav	7409
VAV3	Guanine nucleotide exchange factor VAV3 (VAV-3)	10451
VCAM1	Vascular cell adhesion protein 1 Precursor (V-CAM 1)(INCAM-100)(CD106 antigen)	7412
VCL	Vinculin (Metavinculin)	7414
VDR	Vitamin D3 receptor (VDR)(1,25-dihydroxyvitamin D3 receptor)(Nuclear receptor subfamily 1 group I member 1)	7421
VLDLR	Very low-density lipoprotein receptor Precursor (VLDL receptor)(VLDL-R)	7436
VLDLR	Very low-density lipoprotein receptor Precursor (VLDL receptor)(VLDL-R)	7436
VPS13A	Vacuolar protein sorting-associated protein 13A (Chorein)(Chorea-acanthocytosis protein)	23230
VPS45	Vacuolar protein sorting-associated protein 45 (h-VPS45)(hlVps45)	11311
VWC2	Brorin Precursor (Brain-specific chordin-like protein)(von Willebrand factor C domain-containing protein 2)	375567
WAPAL	Wings apart-like protein homolog (Friend of EBNA2 protein)	23063
WASF3	Wiskott-Aldrich syndrome protein family member 3 (WASP family protein member 3)(Protein WAVE-3)(Verprolin homology domain-containing protein 3)	10810
WASL	Neural Wiskott-Aldrich syndrome protein (N-WASP)	8976
WDR6	WD repeat-containing protein 6	11180
WIPF1	WAS/WASL-interacting protein family member 1 (Wiskott-Aldrich syndrome protein-interacting protein)(WASP-interacting protein)(Protein PRPL-2)	7456
WISP1	WNT1-inducible-signaling pathway protein 1 Precursor (WISP-1)(Wnt-1-induced secreted protein)	8840
WNT10B	Protein Wnt-10b Precursor (Wnt-12)	7480
WNT5A	Protein Wnt-5a Precursor	7474
WSCD1	WSC domain-containing protein 1	23302
WT1	Wilms tumor protein (WT33)	7490
WTAP	Pre-mRNA-splicing regulator WTAP (Wilms tumor 1-associating protein)(WT1-associated protein)(Female-lethal(2)D homolog)(hFL(2)D)	9589
XBP1	X-box-binding protein 1 (XBP-1)(Tax-responsive element-binding protein 5)	7494
YARS	Tyrosyl-tRNA synthetase, cytoplasmic (EC 6.1.1.1)(Tyrosyl--tRNA ligase)(TyrRS)	8565
YBX1	Nuclease-sensitive element-binding protein 1 (Y-box-binding protein 1)(Y-box transcription factor)(YB-1)(CCAAT-binding transcription factor I subunit A)(CBF-A)(Enhancer factor I subunit A)(EFI-A)(DNA-	4904
YPEL2	Protein yippee-like 2	388403
YTHDF1	YTH domain family protein 1 (Dermatomyositis associated with cancer putative autoantigen 1)(DACA-1)	54915
YWHAB	14-3-3 protein beta/alpha (Protein kinase C inhibitor protein 1)(KCIP-1)(Protein 1054)	7529
YWHAZ	14-3-3 protein zeta/delta (Protein kinase C inhibitor protein 1)(KCIP-1)	7534
ZAK	Mitogen-activated protein kinase kinase kinase MLT (EC 2.7.11.25)(MLK-like mitogen-activated protein triple kinase)(Sterile alpha motif- and leucine zipper-containing kinase AZK)(Leucine zipper- and s	51776
ZAP70	Tyrosine-protein kinase ZAP-70 (EC 2.7.10.2)(70 kDa zeta-associated protein)(Syk-related tyrosine kinase)	7535
ZBTB10	Zinc finger and BTB domain-containing protein 10 (Zinc finger protein RIN ZF)	65986
ZBTB16	Zinc finger and BTB domain-containing protein 16 (Zinc finger protein PLZF)(Promyelocytic leukemia zinc finger protein)(Zinc finger protein 145)	7704
ZBTB17	Zinc finger and BTB domain-containing protein 17 (Zinc finger protein 60)(Zinc finger protein 151)(Myc-interacting zinc finger protein)(Miz-1)	7709
ZBTB20	Zinc finger and BTB domain-containing protein 20 (Zinc finger protein 288)(Dendritic-derived BTB/POZ zinc finger protein)	26137
ZBTB3	Zinc finger and BTB domain-containing protein 3	79842
ZBTB4	Zinc finger and BTB domain-containing protein 4 (KAISO-like zinc finger protein 1)(KAISO-L1)	57659
ZBTB40	Zinc finger and BTB domain-containing protein 40	9923
ZBTB7A	Zinc finger and BTB domain-containing protein 7A (Leukemia/lymphoma-related factor)(Factor that binds to inducer of short transcripts protein 1)(Factor binding IST protein 1)(FBI-1)(HIV-1 1st-binding	51341
ZC3H12A	Zinc finger CCCH domain-containing protein 12A (MCP-induced protein 1)	80149
ZC3H8	Zinc finger CCCH domain-containing protein 8	84524
ZC3HC1	Nuclear-interacting partner of ALK (Nuclear-interacting partner of anaplastic lymphoma kinase)(hNIPA)(Zinc finger C3HC-type protein 1)	51530
ZCCHC10	Zinc finger CCHC domain-containing protein 10	54819
ZCCHC2	Zinc finger CCHC domain-containing protein 2	54877
ZCCHC24	Zinc finger CCHC domain-containing protein 24	219654
ZDHHC3	Palmitoyltransferase ZDHHC3 (EC 2.3.1.-)(Zinc finger DHHC domain-containing protein 3)(DHHC-3)(Zinc finger protein 373)(DHHC1 protein)	51304
ZEB1	Zinc finger E-box-binding homeobox 1 (Transcription factor 8)(NIL-2-A zinc finger protein)(Negative regulator of IL2)	6935
ZER1	Protein zer-1 homolog (Zyg-11 homolog B-like protein)(Hzyg)	10444
ZFC3H1	Zinc finger C3H1 domain-containing protein (Coiled-coil domain-containing protein 131)(Proline/serine-rich coiled-coil protein 2)	196441
ZFHX4	Zinc finger homeobox protein 4 (Zinc finger homeodomain protein 4)(ZFH-4)	79776
ZFP106	Zinc finger protein 106 homolog (Zfp-106)(Zinc finger protein 474)	64397
ZFP36	Tristetraproline (TTP)(Zinc finger protein 36 homolog)(Zfp-36)(Protein TIS11A)(TIS11)(Growth factor-inducible nuclear protein NUP475)(G0/G1 switch regulatory protein 24)	7538
ZFP36L1	Butyrate response factor 1 (Protein TIS11B)(EGF-response factor 1)(ERF-1)	677
ZFP36L2	Butyrate response factor 2 (Protein TIS11D)(EGF-response factor 2)(ERF-2)	678
ZFP64	Zinc finger protein 64 homolog, isoforms 3 and 4 (Zfp-64)(Zinc finger protein 338)	55734
ZFP91	Ciliary neurotrophic factor (CNTF)	1270;80829
ZFPM1	Zinc finger protein ZFPM1 (Zinc finger protein multitype 1)(Friend of GATA protein 1)(Friend of GATA-1)(FOG-1)	161882
ZFR	Zinc finger RNA-binding protein (hZFR)(M-phase phosphoprotein homolog)	51663
ZFX	Zinc finger X-chromosomal protein	7543
ZIC4	Zinc finger protein ZIC 4 (Zinc finger protein of the cerebellum 4)	84107
ZMAT3	Zinc finger matrin-type protein 3 (Zinc finger protein WIG-1)(p53-activated gene 608 protein)	64393
ZMPSTE24	CAAX prenyl protease 1 homolog (EC 3.4.24.84)(Prenyl protein-specific endoprotease 1)(Farnesylated proteins-converting enzyme 1)(FACE-1)(Zinc metalloproteinase Ste24 homolog)	10269
ZNF141	Zinc finger protein 141	7700
ZNF165	Zinc finger protein 165 (LD65)(Zinc finger and SCAN domain-containing protein 7)(Cancer/testis antigen 53)(CT53)	7718
ZNF174	Zinc finger protein 174 (AW-1)(Zinc finger and SCAN domain-containing protein 8)	7727
ZNF180	Zinc finger protein 180 (HHZ168)	7733
ZNF184	Zinc finger protein 184	7738
ZNF189	Zinc finger protein 189	7743
ZNF205	Zinc finger protein 205 (Zinc finger protein 210)	7755
ZNF207	Zinc finger protein 207	7756
ZNF211	Zinc finger protein 211 (Zinc finger protein C2H2-25)	10520
ZNF224	Zinc finger protein 224 (Zinc finger protein 27)(Zinc finger protein 233)(Zinc finger protein 255)(Bone marrow zinc finger 2)(BMZF-2)(Zinc finger protein KOX22)	7767
ZNF226	Zinc finger protein 226	7769
ZNF23	Zinc finger protein 23 (Zinc finger protein 359)(Zinc finger protein KOX16)	7571
ZNF232	Zinc finger protein 232 (Zinc finger and SCAN domain-containing protein 11)	7775
ZNF239	Zinc finger protein 239 (Zinc finger protein MOK-2)(HOK-2)	8187
ZNF250	Zinc finger protein 250 (Zinc finger protein 647)	58500
ZNF254	Zinc finger protein 254 (Bone marrow zinc finger 5)(BMZF-5)(Hematopoietic cell-derived zinc finger protein 1)(HD-ZNF1)(Zinc finger protein 539)(Zinc finger protein 91-like)	9534
ZNF292	Zinc finger protein 292	23036
ZNF330	Zinc finger protein 330 (Nucleolar cysteine-rich protein)(Nucleolar autoantigen 36)	27309
ZNF331	Zinc finger protein 331 (Zinc finger protein 463)(C2H2-like zinc finger protein rearranged in thyroid adenomas)	55422
ZNF350	Zinc finger protein 350 (Zinc finger protein ZBRK1)(Zinc finger and BRCA1-interacting protein with a KRAB domain 1)(KRAB zinc finger protein ZFQR)	59348
ZNF385B	Zinc finger protein 385B (Zinc finger protein 533)	151126
ZNF410	Zinc finger protein 410 (Zinc finger protein APA-1)(Another partner for ARF 1)	57862
ZNF423	Zinc finger protein 423 (Olf1/EBF-associated zinc finger protein)(hOAZ)(Smad- and Olf-interacting zinc finger protein)	23090
ZNF436	Zinc finger protein 436	80818
ZNF442	Zinc finger protein 442	79973
ZNF484	Zinc finger protein 484	83744
ZNF502	Zinc finger protein 502	91392
ZNF598	Zinc finger protein 598	90850
ZNF616	Zinc finger protein 616	90317
ZNF622	Zinc finger protein 622 (Zinc finger-like protein 9)	90441
ZNF644	Zinc finger protein 644 (Zinc finger motif enhancer-binding protein 2)(Zep-2)	84146
ZNF653	Zinc finger protein 653 (67 kDa zinc finger protein)(Zinc finger protein Zip67)	115950
ZNF655	Zinc finger protein 655 (Vav-interacting Krueppel-like protein)	79027
ZNF675	Zinc finger protein 675 (TRAF6-inhibitory zinc finger protein)(TRAF6-binding zinc finger protein)	171392
ZNF687	Zinc finger protein 687	57592
ZNF688	Zinc finger protein 785	146540;146542
ZNF706	Zinc finger protein 706	51123
ZNHIT3	Zinc finger HIT domain-containing protein 3 (Thyroid receptor-interacting protein 3)(TRIP-3)(Thyroid hormone receptor interactor 3)(HNF-4a coactivator)	9326
ZRANB1	Ubiquitin thioesterase ZRANB1 (EC 3.1.2.-)(Zinc finger Ran-binding domain-containing protein 1)(hTrabid)	54764
ZSCAN21	Zinc finger and SCAN domain-containing protein 21 (Zinc finger protein 38 homolog)(Zfp-38)(Renal carcinoma antigen NY-REN-21)	7589
ZW10	Centromere/kinetochore protein zw10 homolog	9183
ZXDB	Zinc finger X-linked protein ZXDB	158586
ZZZ3	ZZ-type zinc finger-containing protein 3	26009

## Sheet: S1 (F)
Supplementary Information S1 (F) - Unique Entities to the T4509 Dataset from this Study
GENE_SYMBOL	GENE_NAME	ENTREZ_ID
A26C1B;POTEE;AC140481.3;AC140481.5;AC013269.1;PLEKHB2	ANKRD26-like family C member 1B (Chimeric POTE-actin protein);ANKRD26-like family C member 1A (Prostate, ovary, testis-expressed protein on chromosome 2)(POTE-2);NA;Actin-like protein Fragment ;Actin-like protein Fragment ;Pleckstrin homology domain-containing family B member 2 (Evectin-2)	55041;445582;728378;653269;653781
A26C1B;POTEE;AC140481.5;AC013269.1;PLEKHB2	ANKRD26-like family C member 1B (Chimeric POTE-actin protein);ANKRD26-like family C member 1A (Prostate, ovary, testis-expressed protein on chromosome 2)(POTE-2);Actin-like protein Fragment ;Actin-like protein Fragment ;Pleckstrin homology domain-containing family B member 2 (Evectin-2)	55041;445582;728378;653269;653781
A3GALT2	Alpha 1,3-galactosyltransferase 2 Precursor (A3galt2)(EC 2.4.1.87)(Isoglobotriaosylceramide synthase)(iGb3 synthase)(iGb3S)	127550
AADACL2	Arylacetamide deacetylase-like 2 Precursor (EC 3.1.1.-)	344752
AAK1;AC114772.5-3	AP2-associated protein kinase 1 (EC 2.7.11.1)(Adaptor-associated kinase 1);Uncharacterized protein FLJ45252	22848
AB019437.1-2	Immunoglobulin heavy chain V gene segment
AB019440.1-5;AB019438.1-4;AB019440.1-1	Immunoglobulin heavy chain V gene segment;Immunoglobulin heavy chain V gene segment;NA
ABCA10;ABCA11P	ATP-binding cassette sub-family A member 10 ;Putative ATP-binding cassette sub-family A member 11	10349
ABCA11P	Putative ATP-binding cassette sub-family A member 11	79963
ABCA2	ATP-binding cassette sub-family A member 2 (ATP-binding cassette transporter 2)(ATP-binding cassette 2)	20
ABCA4	Retinal-specific ATP-binding cassette transporter (ATP-binding cassette sub-family A member 4)(RIM ABC transporter)(RIM protein)(RmP)(Stargardt disease protein)	24
ABCA5	ATP-binding cassette sub-family A member 5	23461
ABCA6	ATP-binding cassette sub-family A member 6	23460
ABCB1	Multidrug resistance protein 1 (EC 3.6.3.44)(ATP-binding cassette sub-family B member 1)(P-glycoprotein 1)(CD243 antigen)	5243
ABCB11	Bile salt export pump (ATP-binding cassette sub-family B member 11)	8647
ABCB4	Multidrug resistance protein 3 (EC 3.6.3.44)(ATP-binding cassette sub-family B member 4)(P-glycoprotein 3)	5244
ABCB8	ATP-binding cassette sub-family B member 8, mitochondrial Precursor (Mitochondrial ATP-binding cassette 1)(M-ABC1)	11194
ABCC10	Multidrug resistance-associated protein 7 (ATP-binding cassette sub-family C member 10)	89845
ABCC3	Canalicular multispecific organic anion transporter 2 (ATP-binding cassette sub-family C member 3)(Multidrug resistance-associated protein 3)(Multi-specific organic anion transporter D)(MOAT-D)	8714
ABCC9	ATP-binding cassette transporter sub-family C member 9 (Sulfonylurea receptor 2)	10060
ABCD3	ATP-binding cassette sub-family D member 3 (70 kDa peroxisomal membrane protein)(PMP70)	5825
ABCE1	ATP-binding cassette sub-family E member 1 (RNase L inhibitor)(Ribonuclease 4 inhibitor)(RNS4I)(2'-5'-oligoadenylate-binding protein)(HuHP68)	6059
ABHD13	Abhydrolase domain-containing protein 13 (EC 3.-.-.-)	84945
ABHD14A	Abhydrolase domain-containing protein 14A (EC 3.-.-.-)	25864
ABHD3	Abhydrolase domain-containing protein 3 (EC 3.1.1.-)(Lung alpha/beta hydrolase 3)	171586
ABHD7	Abhydrolase domain-containing protein 7 (Epoxide hydrolase-related protein)	253152
ABI2	Abl interactor 2 (Abelson interactor 2)(Abi-2)(Abl-binding protein 3)(AblBP3)(Arg-binding protein 1)(ArgBP1)	10152
ABI3	ABI gene family member 3 (New molecule including SH3)(Nesh)	51225
ABL1	Proto-oncogene tyrosine-protein kinase ABL1 (EC 2.7.10.2)(Abelson murine leukemia viral oncogene homolog 1)(c-ABL)(p150)	25
AC000032.7;GSTM2	cDNA FLJ41800 fis, clone NHNPC2001816 ;Glutathione S-transferase Mu 2 (EC 2.5.1.18)(GSTM2-2)(GST class-mu 2)	2946
AC000403.1	Transcription factor BTF3 homolog 1 (Basic transcription factor 3-like 1)
AC002081.1
AC002480.1-1
AC004017.1-2	Uncharacterized protein ENSP00000366043
AC004053.1	TBC domain-containing protein kinase-like protein	93627
AC004079.1-1
AC004797.1	cDNA FLJ40194 fis, clone TESTI2019481FLJ40194 protein ;
AC004877.1-2
AC004889.1-1
AC004893.1;SMURF1	NA;E3 ubiquitin-protein ligase SMURF1 (hSMURF1)(EC 6.3.2.-)(SMAD ubiquitination regulatory factor 1)(SMAD-specific E3 ubiquitin-protein ligase 1)	57154
AC004951.5	Putative uncharacterized protein ENSP00000330898 Fragment
AC005017.1	hypothetical LOC402644 (LOC402644), mRNA
AC005324.1-2;TRIM16	NA;Tripartite motif-containing protein 16 (Estrogen-responsive B box protein)	10626
AC005332.1-1	Putative LRRC37B-like protein 1
AC005726.6	Uncharacterized serine/threonine-protein kinase SgK494 (EC 2.7.11.1)(Sugen kinase 494)	124923
AC006293.1
AC006372.2
AC007131.1	Putative uncharacterized protein ENSP00000387129
AC007225.2
AC007275.4	Putative uncharacterized protein ENSP00000383488 Fragment
AC007283.3-4
AC007461.8	Putative uncharacterized protein
AC007551.1-2		442293
AC007683.5
AC007683.5;AC005400.1	NA;NA
AC007842.1		54458
AC007952.15-2;AC007952.6;AC106017.3;AC007952.5	NA;Uncharacterized protein ENSP00000382033 ;Uncharacterized protein ENSP00000382033 ;Uncharacterized protein ENSP00000382042	100132472;100132472
AC007964.3	cDNA FLJ45974 fis, clone PLACE7018452
AC008060.7	Hypothetical gene supported by AK054822 (HCG2000720)
AC008413.7	Putative uncharacterized protein ENSP00000366515
AC008676.6-2	Ichthyin	348938
AC008740.7-1;AC106788.3-3;AP001120.5;ZNF688	NA;NPIP-like protein KIAA0220 (Protein pps22-1);NPIP-like protein ENSP00000283050 ;Zinc finger protein 785	729602;146540;146542;100132247;23117
AC008969.6	cDNA FLJ37429 fis, clone BRAWH2001666	100128398
AC008977.9;OR4G2P;AL627309.15-4	NA;Seven transmembrane helix receptor ;NA
AC008993.3-2;AL627309.15-1;FAM39B;FAM39B;AL449043.16-2	Putative uncharacterized protein ENSP00000353084 Fragment ;NA;WAS protein family homolog 2 (Protein FAM39B)(CXYorf1-like protein on chromosome 2);WAS protein family homolog 1 (Protein FAM39E)(CXYorf1-like protein on chromosome 2);Putative uncharacterized protein ENSP00000382851 Fragment	375690
AC009090.12;AC099339.6	NEFA-interacting nuclear protein NIP30 ;NA	80011
AC009269.6		729611;731796
AC009404.5
AC009404.5
AC009656.11	Protor-2 (Protein observed with Rictor-2)	79899
AC009758.8-2
AC010129.3;RP13-136L2.1;PCDH11Y;PCDH11X	NA;NA;Protocadherin-11 Y-linked Precursor (Protocadherin-11)(Protocadherin-22)(Protocadherin on the Y chromosome)(PCDH-Y)(Protocadherin prostate cancer)(Protocadherin-PC);Protocadherin-11 X-linked Precursor (Protocadherin-11)(Protocadherin on the X chromosome)(PCDH-X)(Protocadherin-S)	83259;27328
AC010435.6-2;NNT	NA;NAD(P) transhydrogenase, mitochondrial Precursor (EC 1.6.1.2)(Nicotinamide nucleotide transhydrogenase)(Pyridine nucleotide transhydrogenase)	23530;283412
AC010642.5-2	Putative uncharacterized protein ENSP00000332241 Fragment
AC010654.8;ADCY10;RPS6KA3;NLGN1;RSL1D1	PRO1847 ;Adenylate cyclase type 10 (EC 4.6.1.1)(Adenylate cyclase homolog)(Testicular soluble adenylyl cyclase)(Germ cell soluble adenylyl cyclase)(hsAC)(sAC)(AH-related protein);Ribosomal protein S6 kinase alpha-3 (S6K-alpha 3)(EC 2.7.11.1)(90 kDa ribosomal protein S6 kinase 3)(p90-RSK 3)(Ribosomal S6 kinase 2)(RSK-2)(pp90RSK2)(Insulin-stimulated protein kinase 1)(ISPK-1)(MAP;Neuroligin-1 Precur…	55811;22871;26156;6197
AC010655.7-1
AC010724.6-8;RPS17	40S ribosomal protein S17 ;40S ribosomal protein S17	6218;6218
AC010896.3	Ethanolaminephosphotransferase 1 (hEPT1)(EC 2.7.8.1)(Selenoprotein I)(SelI)	85465
AC010974.1	Nck-associated protein 5 (NAP-5)(Peripheral clock protein)	344148
AC010974.1	Nck-associated protein 5 (NAP-5)(Peripheral clock protein)	344148
AC011239.5	Putative uncharacterized protein FLJ14126
AC011450.4	cDNA FLJ40032 fis, clone STOMA2009256
AC011472.7;DOCK6	Hepatocellular carcinoma-associated protein TD26 Precursor ;Dedicator of cytokinesis protein 6	57572;55908
AC011503.4	Zinc finger protein LOC730087
AC012044.15-2;AL672187.12-3;AL442003.8-1;TIMM23;PARG	PRO2822 ;PRO2822 ;PRO2822 ;Mitochondrial import inner membrane translocase subunit Tim23 ;Poly(ADP-ribose) glycohydrolase (EC 3.2.1.143)	10431;653252;8505
AC012313.7-1;AL049829.14;IL6ST;SLC25A24;TRIM72;AC011447.7;RRAGB;AC027228.16;TACC2;GKAP1;WDR51B;ITFG1;SNX24;XYLB;MED27;GLRA3;MTA3;FAM82A1;C11orf49;ZNF486;PCP4L1;C7orf60;VEZT;C5orf25;DGCR2;NGEF;ATP6V1D	NA;RING finger protein ENSP00000382794 ;Interleukin-6 receptor subunit beta Precursor (IL-6R-beta)(Interleukin-6 signal transducer)(Membrane glycoprotein 130)(gp130)(CDw130)(Oncostatin-M receptor alpha subunit)(CD130 antigen);Calcium-binding mitochondrial carrier protein SCaMC-1 (Small calcium-binding mitochondrial carrier protein 1)(Mitochondrial ATP-Mg/Pi carrier protein 1)(Mitochondrial Ca(2+)…	55591;57504;28966;25791;9993;10325;29957;9942;51382;151393;81533;3572;10579;282809;8001;79096;9442;100134189;154743;80318;375484;654790;493829;123688;100131781
AC012314.21
AC012459.1	SPATS2-like protein (DNA polymerase-transactivated protein 6)	26010
AC012618.7;ZNF44	Zinc finger protein ZnFP12 ;Zinc finger protein 44 (Zinc finger protein KOX7)(Gonadotropin-inducible transcription repressor 2)(GIOT-2)(Zinc finger protein 58)	51710;100129686
AC012621.2	Centrosomal protein of 110 kDa (Cep110)	9738
AC013269.5;AC140481.2	Putative uncharacterized protein ENSP00000386773 ;Putative uncharacterized protein ENSP00000386678	646743;100133051;646743
AC013469.8-1
AC013477.7-1;TRIM2	NA;Tripartite motif-containing protein 2 (RING finger protein 86)	23321
AC013489.17-1
AC013553.1	Organic solute transporter subunit beta (OST-beta)	123264
AC015871.7
AC016940.7	Protein CXorf40A (Endothelial-overexpressed lipopolysaccharide-associated factor 1)	91966
AC016962.38
AC019099.4;RP11-385E5.6	NA;NA
AC019294.7-4;AC019294.7-3	Putative uncharacterized protein ENSP00000344626 Fragment ;Putative UPF0621 protein C
AC020931.6-1	Complement C3-like protein LOC388503
AC021534.1	Putative uncharacterized protein ENSP00000344726
AC021534.1	Putative uncharacterized protein ENSP00000344726
AC022463.5
AC023644.6
AC023644.6;FTHL16;PPM1G;RSF1;RAB7A;FTHL3P	NA;Ferritin heavy chain (Ferritin H subunit)(EC 1.16.3.1)(Cell proliferation-inducing gene 15 protein);Protein phosphatase 1G (EC 3.1.3.16)(Protein phosphatase 2C isoform gamma)(PP2C-gamma)(Protein phosphatase magnesium-dependent 1 gamma)(Protein phosphatase 1C);Remodeling and spacing factor 1 (Rsf-1)(Hepatitis B virus X-associated protein)(HBV pX-associated protein 8)(p325 subunit of RSF chromat…	51773;7879;5496;2495
AC024132.7-1	Putative uncharacterized protein FLJ45721
AC024183.5;AC007742.5	NA;NA
AC024270.6	Hepatoma-derived growth factor-related protein 3 (HRP-3)(Hepatoma-derived growth factor 2)	50810
AC024474.8;APBA2	Transmembrane protein KIAA0574 ;Amyloid beta A4 precursor protein-binding family A member 2 (Neuron-specific X11L protein)(Neuronal Munc18-1-interacting protein 2)(Mint-2)(Adapter protein X11beta)	321;23359
AC025917.8-2;DENND2C;AC104623.4-2;AC040970.7;SNRPN;NCOA1;KCNIP4;TLK2;EFNA5;MLL3;CPAMD8;SLC20A2;FCGRT;PRKCB;USP37;TRDMT1;IL6R;CORO2A;KLHL5;RASAL2;XPR1;MGST1;CDKAL1;RASA2;ARNTL2;PDK3;SPATA1;MACF1;ANKRD32;GARNL4;CA5A;CASZ1;C3orf26;KIAA0556;ATL2;SLC27A1;TMCO7;CTA-221G9.5;UBR7;PRPH2;CALR3;PLA2G12B;GPR180;CHD9;C17orf76;VPS8;ZNF251;C4orf41;ZNF688;AC090510.4-2;ERGIC1;FAM71F2;SNURF;AC011491.7-2;PFKFB3;ACV…	cAMP-regulated phosphoprotein 19 (ARPP-19);DENN domain-containing protein 2C ;NA;NA;Small nuclear ribonucleoprotein-associated protein N (snRNP-N)(Sm protein N)(Sm-N)(SmN)(Sm-D)(Tissue-specific-splicing protein);Nuclear receptor coactivator 1 (NCoA-1)(EC 2.3.1.48)(Steroid receptor coactivator 1)(SRC-1)(RIP160)(Protein Hin-2)(Renal carcinoma antigen NY-REN-52);Kv channel-interacting protein 4 (KCh…	3683;4257;55148;56938;7260;23247;58508;642678;645159;9410;9423;5165;5837;9462;8648;79613;30844;25963;2217;7464;1787;51088;25758;54733;64094;5961;57222;3069;64225;64173;130399;23499;6638;10776;376497;54897;23108;84250;1643;57695;1838;84647;9101;125972;9213;54901;7455;11011;56288;160897;85445;5922;132;23355;27151;3570;221150;79827;5579;1877;55209;11259;60684;6575;5209;763;163259;80205;388341;55666;…
AC026250.16	Switch-associated protein 70 (SWAP-70)	23075
AC026310.24
AC026412.4;PDCD6	NA;Programmed cell death protein 6 (Apoptosis-linked gene 2 protein)(Probable calcium-binding protein ALG-2)	10016;57491
AC026713.5	Rapamycin-insensitive companion of mTOR	253260
AC026741.6;NIPBL	NA;Nipped-B-like protein (Delangin)(SCC2 homolog)	25836
AC044787.6;RPL7AP36;RPL7AP53;SEMA6D	NA;NA;NA;Semaphorin-6D Precursor	80031
AC051619.7-1		645263
AC060773.10		646853
AC068580.3	CD225 family protein FLJ76511
AC068587.16-1	cDNA FLJ26472 fis, clone KDN04506
AC069154.2	Uncharacterized protein MGC33657	200373
AC073263.5-2	Putative uncharacterized protein CATX-2
AC073264.5-1
AC073308.4;AC021914.7-1;AF347015.1-3	NA;NA;NA
AC073349.11-3	LOC441239 protein	441239
AC073517.6	PRKR-interacting protein 1.
AC078875.37
AC079354.1	Uncharacterized protein KIAA2012
AC079354.4
AC079355.6-1	Putative uncharacterized protein FLJ46348	100132118;100133004;730388
AC079586.6	LOC151121 protein (Putative uncharacterized protein LOC151121)
AC083864.2	Putative uncharacterized protein PP13004 (Hypothetical gene supported by AF447883)	402481
AC084017.14	Putative neugrin-like protein
AC087289.9;UNK	cDNA FLJ40144 fis, clone TESTI2013012 ;RING finger protein unkempt homolog (Zinc finger CCCH domain-containing protein 5)	85451;100129946
AC090425.15-2
AC090673.5-1;HMGA2	Putative uncharacterized protein ENSP00000348547 ;High mobility group protein HMGI-C (High mobility group AT-hook protein 2)	8091;100129940
AC091814.10;PARK2;RNGTT;DYM;LRFN5;THADA;OCA2;NUP93;COG3;CPNE4;FER;MAP4;AP3S2;APLP2;PDE11A;UTRN;MKL1;DLEC1;SUCLG2;NPM1;SNX8;OIP5;MELK;EPSTI1;PAK2;PIGL;PTPN9;YAF2;ANKRD11;CASK;POLA1;CAMTA1;EIF4G3;CAPN5;RABGAP1L;RGSL1;NT5C2;ABCC2;LIPG;UGT1A8;SSBP3;TRIM16;MAN1A2;POLH;GPR98;C20orf152;CYP7B1;PCSK5;SCYL2;STON1-GTF2A1L;AGGF1;KALRN;MTA3;CDK5RAP2;SENP7;SLAIN2;MFSD6;POFUT2;OSBPL9;PSPC1;SESN1;DNAJC13;ARHGAP2…	NA;E3 ubiquitin-protein ligase parkin (EC 6.3.2.-)(Parkinson juvenile disease protein 2)(Parkinson disease protein 2);mRNA-capping enzyme (HCE)(HCAP1) [Includes Polynucleotide 5'-triphosphatase(EC 3.1.3.33)(mRNA 5'-triphosphatase)(TPase);mRNA guanylyltransferase(EC 2.7.7.50)(GTP--RNA guanylyltransferase)(GTase)];Dymeclin (Dyggve-Melchior-Clausen syndrome protein);Leucine-rich repeat and fibronect…	9940;10138;1244;4134;131566;57504;2790;548645;552891;9650;11036;11037;286749;8672;22978;27244;334;5125;9388;5422;9688;4948;11339;29886;23081;57584;10626;9487;80755;57606;8732;63892;114883;55269;642395;353299;50940;94240;55681;83548;55755;23317;140766;57337;144193;54808;57451;84310;8573;726;140894;2241;54842;9910;83734;7402;23648;10239;8997;84059;55109;158405;9833;145581;54575;54659;54576;54577;54…
AC092031.4	Putative uncharacterized protein FLJ42280
AC092117.4-2	cDNA FLJ43818 fis, clone TESTI4001923
AC092180.5-1
AC092436.5-1
AC092642.2;ZNF385B	NA;Zinc finger protein 385B (Zinc finger protein 533)	151126
AC092905.10
AC093510.2	Beta-lactamase-like protein FLJ75971 (EC 3.-.-.-)	153364
AC093642.5
AC093802.3	Putative uncharacterized protein ENSP00000379746 Fragment
AC093849.2-2	PRO2532
AC094106.3-1
AC096663.1-1;EEF1A1;AL593851.6-1;AC002480.1-1;AC104619.5;AC002480.1-2;AL593851.6-2;AC096663.1-2	NA;Elongation factor 1-alpha 1 (EF-1-alpha-1)(Elongation factor 1 A-1)(eEF1A-1)(Elongation factor Tu)(EF-Tu)(Leukocyte receptor cluster member 7);NA;NA;NA;NA;NA;NA	1915;440595
AC096670.1
AC097361.2
AC098591.4-1	Cytosolic acyl coenzyme A thioester hydrolase-like (EC 3.1.2.2)(Acyl-CoA thioesterase 7-like)
AC099047.2;DOCK3	NA;Dedicator of cytokinesis protein 3 (Modifier of cell adhesion)(Presenilin-binding protein)(PBP)	1795
AC099646.6-2;ANKRD36B;AC073995.6-1	Putative uncharacterized protein ENSP00000385775 ;UPF0634 protein B (CLL-associated antigen KW-1);Putative uncharacterized protein ENSP00000349546	57730;730658;100133939;100133939
AC099646.6-2;ANKRD36B;AC073995.6-1	Putative uncharacterized protein ENSP00000385775 ;UPF0634 protein B (CLL-associated antigen KW-1);Putative uncharacterized protein ENSP00000349546	100133939;57730;730658;100133939
AC100791.15
AC104563.14
AC104665.2	Major facilitator superfamily domain-containing protein LOC388931	388931
AC104687.3;SEPT11	NA;Septin-11	55752
AC104763.12-2;USP32	PRO2492 ;Ubiquitin carboxyl-terminal hydrolase 32 (EC 3.1.2.15)(Ubiquitin thioesterase 32)(Ubiquitin-specific-processing protease 32)(Deubiquitinating enzyme 32)(Renal carcinoma antigen NY-REN-60)	645822;84669
AC104995.4;KIAA0146	PRO2007 ;Uncharacterized protein KIAA0146	23514
AC105916.4;AC143342.3	Putative protein FAM86B-like 1 ;Putative protein FAM86A-like 2
AC106712.5-1	Putative uncharacterized protein LOC152225
AC106782.5-1;ZNF688;AC106782.5-2;AC009086.6-4	Putative uncharacterized protein ENSP00000381767 Fragment ;Zinc finger protein 785 ;Putative uncharacterized SMG1-like protein ;Putative uncharacterized SMG1-like protein	146540;146542
AC106785.3-18
AC106795.3-1;THOC3	Putative uncharacterized protein ENSP00000306791 ;THO complex subunit 3 (Tho3)(TEX1 homolog)	84321;84321
AC106819.3	Ankyrin repeat domain-containing protein 26-like protein
AC106900.1	CBF1-interacting corepressor (Recepin)	9541
AC108671.5	Putative nmrA-like family domain-containing protein ENSP00000305954
AC108724.4-2	Putative uncharacterized protein ENSP00000309003 Fragment
AC109825.4-1;SPHKAP	Putative uncharacterized protein ENSP00000384646 ;A-kinase anchor protein SPHKAP (SPHK1-interactor and AKAP domain-containing protein)(Sphingosine kinase type 1-interacting protein)	80309
AC110080.2-4;AC009958.3-2	Immunoglobulin Kappa light chain V gene segment;Immunoglobulin Kappa light chain V gene segment	651751
AC110760.3-2	Protein PARM-1 Precursor	25849
AC111152.2
AC112721.1	Putative uncharacterized protein ENSP00000387024
AC114273.2;HSH2D	Putative uncharacterized protein FLJ25328 ;Hematopoietic SH2 domain-containing protein (Hematopoietic SH2 protein)(Adaptor in lymphocytes of unknown function X)	84941
AC114498.2-5;AF347015.1-11	NA;NA
AC115090.8	p130Cas-associated protein (p140Cap)(SNAP-25-interacting protein)(SNIP)	80725
AC116165.7-3	Golgin subfamily A member 6-like protein 1	338999;100133649;283767
AC116353.2-2	Protein Red (Protein RER)(IK factor)(Cytokine IK)	3550
AC116655.7-2
AC118459.2-1;RP11-239L20.3;AC131392.2;AC139272.3;AC118459.2-2;AC138409.1-2;AC139495.2;AC138409.1-1;AC146944.1-2;AC145146.2-1	NA;NA;Putative POM121-like protein 1-like ;Putative POM121-like protein 1-like ;Putative uncharacterized protein ENSP00000372837 ;Putative uncharacterized protein ENSP00000382612 Fragment ;Putative uncharacterized protein ENSP00000382339 Fragment ;Putative uncharacterized protein ENSP00000382616 Fragment ;Putative uncharacterized protein ENSP00000370103 Fragment ;Beta-glucuronidase-like protein S…	728401;729915;728401;729915;727805
AC122129.9;TOM1L2	NA;TOM1-like protein 2 (Target of Myb-like protein 2)	146691
AC124798.5	hypothetical protein DKFZp686O24166 (DKFZp686O24166), non-coding RNA
AC126281.3	double homeobox, 4-like (LOC728410), mRNA
AC127496.5-2	Regulatory-associated protein of mTOR (Raptor)(P150 target of rapamycin (TOR)-scaffold protein)	57521
AC127496.5-2	Regulatory-associated protein of mTOR (Raptor)(P150 target of rapamycin (TOR)-scaffold protein)	57521
AC128683.3	Collagen alpha-6(VI) chain Precursor	131873
AC130686.6	Synaptonemal complex protein SC65 (Nucleolar autoantigen No55)	10609
AC130709.3;AL160279.21-1;AL354751.7-1;SPTLC1;APLF	Putative UPF0607 protein ENSP00000381514 ;Putative UPF0607 protein LOC392364 ;NA;Serine palmitoyltransferase 1 (EC 2.3.1.50)(Serine-palmitoyl-CoA transferase 1)(SPT 1)(SPT1)(Long chain base biosynthesis protein 1)(LCB 1);Aprataxin and PNK-like factor	10558;200558
AC133644.3-2;AC068491.4;AC133644.1	Putative uncharacterized protein tmp_locus_54cDNA, FLJ92284 ;;Putative uncharacterized protein MGC4677 ;hypothetical LOC541471 (LOC541471), transcript variant 2, non-coding RNA
AC135457.2-2	cDNA FLJ25874 fis, clone CBR02446 Fragment
AC135983.4-3;AC019322.8-2;AC123768.8-5;AC026150.7-5;AC100756.4-4;AC135983.4-7;AC019322.8-3;AC055876.16-3	Putative uncharacterized protein ENSP00000327024 ;NA;NA;NA;NA;NA;NA;NA	728080;727909;728047
AC136604.2-2;AC136604.2-1	Putative uncharacterized protein FLJ35723 ;Putative uncharacterized protein LOC285679	729569
AC136940.2
AC138534.2;AC138534.3	NA;hypothetical protein FLJ40125 (FLJ40125), mRNA
AC139143.1
AC139149.5-1	Putative uncharacterized protein ENSP00000303486
AC145132.2	Adenylate kinase isoenzyme 6 (EC 2.7.4.3)(ATP-AMP transphosphorylase 6)	6880
AC146944.1-3;AC145138.2-2;AC146944.1-1;AC138951.2-3;AC145146.2-1;AC140134.2-2;AC092278.3-1;GUSBL1;AC139792.2	Beta-glucuronidase-like protein SMA5 ;Putative beta-glucuronidase-like protein MGC129979 ;Putative uncharacterized protein ENSP00000348869 Fragment ;Putative beta-glucuronidase-like protein MGC87375 ;Beta-glucuronidase-like protein SMA4 ;Beta-glucuronidase-like protein SMA4 ;Putative uncharacterized protein ENSP00000381977 ;Beta-glucuronidase-like protein 1 (SMA3-like protein);Putative beta-glucu…	100132134
AC146944.1-3;AC145138.2-2;GUSBL2;AC146944.1-1;AC138951.2-3;AC145146.2-1;AC140134.2-2;AC092278.3-1;GUSBL1;AC139792.2	Beta-glucuronidase-like protein SMA5 ;Putative beta-glucuronidase-like protein MGC129979 ;Putative beta-glucuronidase-like protein FLJ75429 ;Putative uncharacterized protein ENSP00000348869 Fragment ;Putative beta-glucuronidase-like protein MGC87375 ;Beta-glucuronidase-like protein SMA4 ;Beta-glucuronidase-like protein SMA4 ;Putative uncharacterized protein ENSP00000381977 ;Beta-glucuronidase-lik…	100132134
AC146944.1-3;AC145138.2-2;GUSBL2;AC146944.1-1;AC138951.2-3;AC145146.2-1;AC140134.2-2;AC092278.3-1;GUSBL1;AC139792.2;AC138409.1-1	Beta-glucuronidase-like protein SMA5 ;Putative beta-glucuronidase-like protein MGC129979 ;Putative beta-glucuronidase-like protein FLJ75429 ;Putative uncharacterized protein ENSP00000348869 Fragment ;Putative beta-glucuronidase-like protein MGC87375 ;Beta-glucuronidase-like protein SMA4 ;Beta-glucuronidase-like protein SMA4 ;Putative uncharacterized protein ENSP00000381977 ;Beta-glucuronidase-lik…	100132134
ACAT2	Acetyl-CoA acetyltransferase, cytosolic (EC 2.3.1.9)(Cytosolic acetoacetyl-CoA thiolase)(Acetyl-CoA transferase-like protein)	39
ACBD3	Golgi resident protein GCP60 (Acyl-CoA-binding domain-containing protein 3)(Golgi phosphoprotein 1)(GOLPH1)(Golgi complex-associated protein 1)(GOCAP1)(PBR- and PKA-associated protein 7)(Peripheral be	64746
ACE2	Angiotensin-converting enzyme 2 Precursor (EC 3.4.17.-)(ACE-related carboxypeptidase)(Angiotensin-converting enzyme homolog)(ACEH) [Contains Processed angiotensin-converting enzyme 2]	59272
ACER3	Alkaline phytoceramidase (aPHC)(Alkaline ceramidase)(EC 3.5.1.-)(Alkaline dihydroceramidase SB89)	55331
ACIN1	Apoptotic chromatin condensation inducer in the nucleus (Acinus)	22985
ACO2;POLR3H	Aconitate hydratase, mitochondrial Precursor (Aconitase)(EC 4.2.1.3)(Citrate hydro-lyase);DNA-directed RNA polymerase III subunit RPC8 (RNA polymerase III subunit C8)(DNA-directed RNA polymerase III subunit H)(DNA-directed RNA polymerase III subunit 22.9 kDa polypeptide)	50;171568
ACP2	Lysosomal acid phosphatase Precursor (LAP)(EC 3.1.3.2)	53
ACPP	Prostatic acid phosphatase Precursor (EC 3.1.3.2)	55
ACR	Acrosin Precursor (EC 3.4.21.10) [Contains Acrosin light chain;Acrosin heavy chain]	49
ACSL5	Long-chain-fatty-acid--CoA ligase 5 (EC 6.2.1.3)(Long-chain acyl-CoA synthetase 5)(LACS 5)	51703
ACTB;C6orf103	Actin, cytoplasmic 1 (Beta-actin);Uncharacterized protein C6orf103	60;79747
ACTBL3	Kappa-actin
ACTL7A	Actin-like protein 7A (Actin-like-7-alpha)	10881
ACTN4	Alpha-actinin-4 (Non-muscle alpha-actinin 4)(F-actin cross-linking protein)	81
ACVR1	Activin receptor type-1 Precursor (EC 2.7.11.30)(Activin receptor type I)(ACTR-I)(Serine/threonine-protein kinase receptor R1)(SKR1)(Activin receptor-like kinase 2)(ALK-2)(TGF-B superfamily receptor t	90
ACYP1	Acylphosphatase-1 (EC 3.6.1.7)(Acylphosphate phosphohydrolase 1)(Acylphosphatase, organ-common type isozyme)(Acylphosphatase, erythrocyte isozyme)	97
ADAD1	Adenosine deaminase domain-containing protein 1 (Testis nuclear RNA-binding protein)	132612
ADAM2	Disintegrin and metalloproteinase domain-containing protein 2 Precursor (ADAM 2)(Fertilin subunit beta)(PH-30)(PH30)(PH30-beta)(Cancer/testis antigen 15)(CT15)	2515
ADAMTS14	A disintegrin and metalloproteinase with thrombospondin motifs 14 Precursor (ADAMTS-14)(ADAM-TS 14)(ADAM-TS14)(EC 3.4.24.-)	140766
ADAMTS7	A disintegrin and metalloproteinase with thrombospondin motifs 7 Precursor (ADAMTS-7)(ADAM-TS 7)(ADAM-TS7)(EC 3.4.24.-)(COMPase)	11173
ADAMTSL1	ADAMTS-like protein 1 Precursor (ADAMTSL-1)(Punctin-1)	92949
ADARB2	Double-stranded RNA-specific editase B2 (EC 3.5.-.-)(dsRNA adenosine deaminase B2)(RNA-dependent adenosine deaminase 3)(RNA-editing deaminase 2)(RNA-editing enzyme 2)	105
ADAT3;SCAMP4;AC012615.4	tRNA-specific adenosine deaminase-like protein 3 (tRNA-specific adenosine-34 deaminase subunit ADAT3);Secretory carrier-associated membrane protein 4 (Secretory carrier membrane protein 4);MSTP121 (FWP005)	113179;113178
ADCY3;CENPO	Adenylate cyclase type 3 (EC 4.6.1.1)(Adenylate cyclase type III)(AC-III)(ATP pyrophosphate-lyase 3)(Adenylyl cyclase 3)(AC3)(Adenylate cyclase, olfactive type);Centromere protein O (CENP-O)(Interphase centromere complex protein 36)	109;79172
ADCY6	Adenylate cyclase type 6 (EC 4.6.1.1)(Adenylate cyclase type VI)(ATP pyrophosphate-lyase 6)(Adenylyl cyclase 6)(Ca(2+)-inhibitable adenylyl cyclase)	112
ADCYAP1R1	Pituitary adenylate cyclase-activating polypeptide type I receptor Precursor (PACAP type I receptor)(PACAP-R-1)	117
ADD2	Beta-adducin (Erythrocyte adducin subunit beta)	119
ADH1B	Alcohol dehydrogenase 1B (EC 1.1.1.1)(Alcohol dehydrogenase subunit beta)	125
ADNP	Activity-dependent neuroprotector homeobox protein (Activity-dependent neuroprotective protein)	23394
ADPRH	[Protein ADP-ribosylarginine] hydrolase (ADP-ribosylarginine hydrolase)(EC 3.2.2.19)(ADP-ribose-L-arginine cleaving enzyme)	141
ADRA1A	Alpha-1A adrenergic receptor (Alpha 1A-adrenoreceptor)(Alpha 1A-adrenoceptor)(Alpha-1C adrenergic receptor)(Alpha-adrenergic receptor 1c)	148
ADRA1A	Alpha-1A adrenergic receptor (Alpha 1A-adrenoreceptor)(Alpha 1A-adrenoceptor)(Alpha-1C adrenergic receptor)(Alpha-adrenergic receptor 1c)	148
AEBP2	Zinc finger protein AEBP2 (Adipocyte enhancer-binding protein 2)(AE-binding protein 2)	121536
AF347015.1-2;SSU_rRNA_5;SSU_rRNA_5;SSU_rRNA_5	NA;Small subunit ribosomal RNA, 5' domain ;Small subunit ribosomal RNA, 5' domain ;Small subunit ribosomal RNA, 5' domain
AF347015.1-4
AFF3	AF4/FMR2 family member 3 (Lymphoid nuclear protein related to AF4)(Protein LAF-4)	3899
AFF3	AF4/FMR2 family member 3 (Lymphoid nuclear protein related to AF4)(Protein LAF-4)	3899
AFTPH	Aftiphilin	54812
AGFG2	Arf-GAP domain and FG repeats-containing protein 2 (HIV-1 Rev-binding protein-like protein)(Rev/Rex activation domain-binding protein related)(RAB-R)	3268
AGR3	Anterior gradient protein 3 homolog Precursor (hAG-3)(AG-3)(AG3)(Breast cancer membrane protein 11)	155465
AIF1;AIF1;AIF1	Allograft inflammatory factor 1 (AIF-1)(Ionized calcium-binding adapter molecule 1)(Protein G1);Allograft inflammatory factor 1 (AIF-1)(Ionized calcium-binding adapter molecule 1)(Protein G1);Allograft inflammatory factor 1 (AIF-1)(Ionized calcium-binding adapter molecule 1)(Protein G1)	199;199;199
AIF1;AIF1;AIF1	Allograft inflammatory factor 1 (AIF-1)(Ionized calcium-binding adapter molecule 1)(Protein G1);Allograft inflammatory factor 1 (AIF-1)(Ionized calcium-binding adapter molecule 1)(Protein G1);Allograft inflammatory factor 1 (AIF-1)(Ionized calcium-binding adapter molecule 1)(Protein G1)	199;199;199
AIFM1	Apoptosis-inducing factor 1, mitochondrial Precursor (EC 1.-.-.-)(Programmed cell death protein 8)	9131
AIG1	Androgen-induced protein 1 (AIG-1)	51390
AIM2	Interferon-inducible protein AIM2 (Absent in melanoma 2)	9447
AK1	Adenylate kinase isoenzyme 1 (AK 1)(EC 2.7.4.3)(ATP-AMP transphosphorylase 1)(Myokinase)	203
AK3L1	Adenylate kinase isoenzyme 4, mitochondrial (EC 2.7.4.3)(Adenylate kinase 3-like)(ATP-AMP transphosphorylase)	205;645619
AKAP1	A kinase anchor protein 1, mitochondrial Precursor (Protein kinase A-anchoring protein 1)(PRKA1)(A-kinase anchor protein 149 kDa)(AKAP 149)(Dual specificity A-kinase-anchoring protein 1)(D-AKAP-1)(Spe	8165
AKR1CL1	Aldo-keto reductase family 1 member C-like protein 1 (EC 1.1.1.-)	340811
AKR7A2;RP4-562J12.1	Aflatoxin B1 aldehyde reductase member 2 (EC 1.-.-.-)(AFB1-AR 1)(Aldoketoreductase 7);NA	8574
AKT1S1	Proline-rich AKT1 substrate 1 (40 kDa proline-rich AKT substrate)	84335
AKT3;SDCCAG8	RAC-gamma serine/threonine-protein kinase (EC 2.7.11.1)(RAC-PK-gamma)(Protein kinase Akt-3)(Protein kinase B, gamma)(PKB gamma)(STK-2);Serologically defined colon cancer antigen 8 (Antigen NY-CO-8)(Centrosomal colon cancer autoantigen protein)(hCCCAP)	10806;10000
AL021920.1-1;EIF1AY;EIF1AX	NA;Eukaryotic translation initiation factor 1A, Y-chromosomal (eIF-1A Y isoform)(eIF-4C);Eukaryotic translation initiation factor 1A, X-chromosomal (eIF-1A X isoform)(eIF-4C)	9086;1964;9086
AL022068.2
AL022576.2
AL023755.5
AL023806.1;JAM3;NRG3;PCDH15;GPC5;PCDH11Y;ADAM7;FAM19A1;GULP1;SYNE2;PLCB4;FAF1;DOCK3;GRM1;NCOR1;USH2A;SPATA6;ATE1;C14orf145;MAN1A2;MGAT4C;PCDH11X;STK33;PADI4;ARFIP1;TTC17;RAPGEF5;ABCD3;PPM1L;TSKU;PLCXD2;TYW3;CCDC141;METT5D1;PIK3R6;CHD9;XIRP2;DPF3;PPAPDC1A;RANBP17;MUSTN1;AC093283.3-1;ATP8A1;MIPOL1;SLCO1B3;PALM2;WWOX;CTNNA3;CPD;FAM19A2;TFEC;TTC28;C21orf42;WDR78;VEPH1;SLC6A11;GLT8D2;DSCR4;ADCY8;ZRANB…	NA;Junctional adhesion molecule C Precursor (JAM-C)(Junctional adhesion molecule 3)(JAM-3)(JAM-2);Pro-neuregulin-3, membrane-bound isoform Precursor (Pro-NRG3) [Contains Neuregulin-3(NRG-3)];Protocadherin-15 Precursor ;Glypican-5 Precursor [Contains Secreted glypican-5];Protocadherin-11 Y-linked Precursor (Protocadherin-11)(Protocadherin-22)(Protocadherin on the Y chromosome)(PCDH-Y)(Protocadheri…	7399;55761;23224;8756;1795;83259;23331;145508;5332;27328;10404;22797;11101;1362;28234;5825;83468;84083;10396;65975;54558;6538;9771;9611;51454;257068;90102;65217;145282;79819;2911;114;100134077;11217;114299;445815;23569;127253;129446;285025;151742;27236;220081;83700;374864;196074;79834;146850;80205;2262;25834;25987;29119;407738;10281;11124;10718;84871;51741;84281;729025;100130451;79674;10905;33881…
AL034549.19
AL109854.10
AL109965.34-1;PHF20	NA;PHD finger protein 20 (Hepatocellular carcinoma-associated antigen 58)(Glioma-expressed antigen 2)(Transcription factor TZP)(Novel zinc finger protein)	51230
AL117340.3-2;ZEB1	Putative UPF0607 protein FLJ37424 ;Zinc finger E-box-binding homeobox 1 (Transcription factor 8)(NIL-2-A zinc finger protein)(Negative regulator of IL2)	6935
AL121796.17	Putative uncharacterized protein ENSP00000385364
AL121894.26-2	Putative cystatin-13 Precursor
AL121918.26
AL122013.5-1;RAD51L1	NA;DNA repair protein RAD51 homolog 2 (R51H2)(RAD51-like protein 1)(Rad51B)	5890
AL133174.15;ARPC3;AL590101.9;PAAF1;STAU1	NA;Actin-related protein 2/3 complex subunit 3 (Arp2/3 complex 21 kDa subunit)(p21-ARC);NA;Proteasomal ATPase-associated factor 1 (WD repeat-containing protein 71)(Protein G-16);Double-stranded RNA-binding protein Staufen homolog 1	10094;6780;80227
AL133216.10-2	Putative uncharacterized protein FLJ44672
AL137003.12;ATXN1	ATXN1 protein Fragment ;Ataxin-1 (Spinocerebellar ataxia type 1 protein)	6310
AL137007.9	EGF-like-domain, multiple 10
AL137058.8	Putative uncharacterized protein ENSP00000258589
AL137067.7-2;AL137067.7-1;KRT8P11	NA;NA;NA
AL139123.15
AL157888.16-2	Putative uncharacterized protein ENSP00000375493
AL158196.24
AL159167.23-2	Uncharacterized protein C9orf102
AL161626.20-1
AL161651.13-2
AL161911.17	Putative UDP-GlcNAc:betaGal beta-1,3-N-acetylglucosaminyltransferase ENSP00000381720 (EC 2.4.1.-)	402377
AL162231.20-1	Putative uncharacterized protein Fragment
AL353997.5
AL354712.18
AL354740.29
AL355075.6-1	Putative uncharacterized protein GAFA-1 (Gene associated with FGF-2 activity protein 1)	100131227
AL355392.7-2
AL355985.18-2;AL355985.18-1	FAM75-like protein FLJ46321 ;FAM75-like protein FLJ44082 (FLJ44082), mRNA	389763
AL356123.21-1	Putative uncharacterized protein FLJ45177	729427
AL356489.14-3
AL356865.19-2
AL357493.8-4;HIST2H2BF	NA;Histone H2B type 2-F	440689
AL359704.9-1
AL359846.11-1	FP944 (LOC286367), non-coding RNA
AL359846.11-2	Seven transmembrane helix receptor
AL359955.25-1;BX284632.11-1;AL512605.13-1;AC027612.6-2;AC006548.20;AL031601.2;AC129778.7	NA;NA;NA;Putative uncharacterized protein ENSP00000385934 Fragment ;NA;NA;NA	644704
AL360181.37
AL391137.11-1;AL591684.7-1;AL391137.11-3;BMS1P1;BMS1P5	NA;Putative uncharacterized protein ENSP00000382377 ;Arf-GAP, GTPase, ANK repeat and PH domain-containing protein 10 (AGAP-10)(Centaurin-gamma-like family member 7);NA;NA	642517;728127
AL445236.22;ANKRD18B;ANKRD18A	NA;Ankyrin repeat domain-containing protein 18B ;Ankyrin repeat domain-containing protein 18A	441459;253650
AL449043.16-1;FAM138E;FAM138B;FAM138D;FAM138E;FAM138A;FAM138C;DAG1;SPATS2;ARAP2;C10orf115;MTCH1;SILV;SAMSN1;AL449043.16-2	family with sequence similarity 138, member C (FAM138C), non-coding RNA;family with sequence similarity 138, member F (FAM138F), non-coding RNA;family with sequence similarity 138, member B (FAM138B), non-coding RNA;Protein FAM138D ;family with sequence similarity 138, member F (FAM138F), non-coding RNA;family with sequence similarity 138, member F (FAM138F), non-coding RNA;NA;Dystroglycan Precur…	116984;65244;23787;64092;1605;6490
AL449043.16-2	Putative uncharacterized protein ENSP00000382851 Fragment
AL450063.14
AL450998.19	hypothetical LOC729614 (FLJ37453), non-coding RNA
AL513497.21-2;OSBPL10;FETUB;LYN;ALS2;SCUBE2;AC016587.9;FNTA;CPAMD8;GPC5;L2HGDH;C17orf99;SLC11A2;IQGAP2;SETDB2;CCDC88C;RASGEF1A;CSRNP2;SNX29;PALM;SLC25A17;DCUN1D3;STIM1;SUSD5;RGS10;RASSF3;FAM120A;DIP2A;TXLNB;MINPP1;LHFPL4;DPF3;STX8;CNTNAP5;RAP1GAP;PRKAR2A;C4orf46;GABBR2;PLEKHM3;NT5M;GTF2I;SGCD;PDLIM5;KNG1;CMTM4;FSTL5;RYK;ELMOD1;TMEM9B;DNAH17;USP12;ISG20;KIAA1529;ITGAL;TMEM51;ADIPOR2;LGMN;FANCM;AP3…	Putative uncharacterized protein ENSP00000383855 Fragment ;Oxysterol-binding protein-related protein 10 (OSBP-related protein 10)(ORP-10);Fetuin-B Precursor (Gugu)(IRL685)(16G2);Tyrosine-protein kinase Lyn (EC 2.7.10.2);Alsin (Amyotrophic lateral sclerosis protein 2)(Amyotrophic lateral sclerosis 2 chromosomal region candidate gene 6 protein);Signal peptide, CUB and EGF-like domain-containing pro…	57679;3683;79602;23637;25937;55734;51230;6642;92017;23196;2665;100132353;3796;54916;9175;27092;1739;5909;2969;79944;26998;5064;157;10478;5641;60625;5251;9767;79650;64799;8925;23678;79784;50617;51422;54926;9562;55531;4891;81566;221692;3827;5576;23007;2274;55686;23120;83544;79871;8434;84612;8970;84929;54558;31;8546;10207;83857;80017;83852;9568;9856;55601;84665;6601;161357;6904;10026;114884;9711;107…
AL513497.21-2;UBE2G1;APAF1;MPP6;SFXN2;MTPAP;YWHAE;MRPL48;FBXO27;AGAP1	Putative uncharacterized protein ENSP00000383855 Fragment ;Ubiquitin-conjugating enzyme E2 G1 (EC 6.3.2.19)(Ubiquitin-protein ligase G1)(Ubiquitin carrier protein G1)(E217K)(UBC7);Apoptotic protease-activating factor 1 (Apaf-1);MAGUK p55 subfamily member 6 (Veli-associated MAGUK 1)(VAM-1);Sideroflexin-2 ;Poly(A) RNA polymerase, mitochondrial Precursor (PAP)(EC 2.7.7.19)(mtPAP)(Polynucleotide aden…	51678;55149;7531;317;7326;118980;116987;126433;51642
AL583842.40-2	Putative uncharacterized protein FLJ00310
AL589182.4-3;AL589743.4-2	Full-length cDNA 5-PRIME end of clone CS0DK007YB08 of HeLa cells of Homo sapiens (human) ;Full-length cDNA 5-PRIME end of clone CS0DK007YB08 of HeLa cells of Homo sapiens (human)
AL589743.4-3	Hypothetical gene supported by BC066547
AL590822.36;PRKCZ	cDNA FLJ10346 fis, clone NT2RM2001004HCG1770745, isoform CRA_acDNA FLJ14128 fis, clone MAMMA1002590 ;;;Protein kinase C zeta type (EC 2.7.11.13)(nPKC-zeta)	5590
AL591069.5
AL627244.1
AL627244.1
AL627244.1
AL627309.15-2;AC008993.3-1	NA;NA
AL645568.9	cDNA FLJ26950 fis, clone RCT08544
AL645929.4	Putative HLA class I histocompatibility antigen, alpha chain H Precursor (HLA-AR)(HLA-12.4)
AL645929.4;HLA-H;HLA-H	Putative HLA class I histocompatibility antigen, alpha chain H Precursor (HLA-AR)(HLA-12.4);NA;major histocompatibility complex, class I, H (pseudogene) (HLA-H), non-coding RNA
AL662820.6;MYL8P;MYL8P	NA;NA;NA	442204
AL663102.4;AC027612.6-4;AC027612.6-2	lymphocyte-specific protein 1 pseudogene (LOC645166), transcript variant 2, non-coding RNA;Lymphocyte-specific protein 1 Fragment ;Putative uncharacterized protein ENSP00000385934 Fragment
AL672167.6;OR2U1P	seven transmembrane helix receptor ;NA	651503
AL732579.5
ALAS2	5-aminolevulinate synthase, erythroid-specific, mitochondrial Precursor (EC 2.3.1.37)(5-aminolevulinic acid synthase)(Delta-aminolevulinate synthase)(Delta-ALA synthetase)(ALAS-E)	212
ALDH2	Aldehyde dehydrogenase, mitochondrial Precursor (EC 1.2.1.3)(ALDH class 2)(ALDHI)(ALDH-E2)	217
ALDOA	Fructose-bisphosphate aldolase A (EC 4.1.2.13)(Muscle-type aldolase)(Lung cancer antigen NY-LU-1)	226
ALG5	Dolichyl-phosphate beta-glucosyltransferase (DolP-glucosyltransferase)(EC 2.4.1.117)(Asparagine-linked glycosylation protein 5)	29880
ALKBH5	Alkylated DNA repair protein alkB homolog 5	54890
ALKBH8	Alkylated DNA repair protein alkB homolog 8	91801
ALKBH8	Alkylated DNA repair protein alkB homolog 8	91801
ALPK1	Alpha-protein kinase 1 (EC 2.7.11.-)(Lymphocyte alpha-protein kinase)(Chromosome 4 kinase)	80216
ALS2CL	ALS2 C-terminal-like protein	259173
ALS2CR11	Amyotrophic lateral sclerosis 2 chromosomal region candidate gene 11 protein	151254
ALS2CR12	Amyotrophic lateral sclerosis 2 chromosomal region candidate gene 12 protein	130540
AMAC1	Protein AMAC1 (Acyl-malonyl-condensing enzyme 1)(Transmembrane protein 21A)	146861
AMACR	Complement C1q tumor necrosis factor-related protein 3 Precursor (Secretory protein CORS26)	114899;23600
AMBN	Ameloblastin Precursor	258
AMBRA1	activating molecule in beclin-1-regulated autophagy	55626
AMH	Muellerian-inhibiting factor Precursor (MIS)(Anti-Muellerian hormone)(AMH)(Muellerian-inhibiting substance)	268
AMTN	Amelotin Precursor	401138
ANAPC1	Anaphase-promoting complex subunit 1 (APC1)(Cyclosome subunit 1)(Testis-specific gene 24 protein)(Mitotic checkpoint regulator)	100133898;100133982;100134301;64682
ANGEL2	Protein angel homolog 2	90806
ANGPT2;MCPH1	Angiopoietin-2 Precursor (ANG-2);Microcephalin	285;79648
ANGPTL7;FRAP1	Angiopoietin-related protein 7 Precursor (Angiopoietin-like 7)(Angiopoietin-like factor)(Cornea-derived transcript 6 protein);FKBP12-rapamycin complex-associated protein (FK506-binding protein 12-rapamycin complex-associated protein 1)(Rapamycin target protein)(RAPT1)(Mammalian target of rapamycin)(mTOR)	10218;2475
ANKK1	Ankyrin repeat and protein kinase domain-containing protein 1 (EC 2.7.11.1)(Protein kinase PKK2)(X-kinase)(Sugen kinase 288)(SgK288)	255239
ANKLE2	Ankyrin repeat and LEM domain-containing protein 2	23141
ANKLE2	Ankyrin repeat and LEM domain-containing protein 2	23141
ANKMY1	Ankyrin repeat and MYND domain-containing protein 1 (Testis-specific ankyrin-like protein 1)(Zinc finger MYND domain-containing protein 13)	51281
ANKMY2	Ankyrin repeat and MYND domain-containing protein 2	57037
ANKRD1	Ankyrin repeat domain-containing protein 1 (Cardiac ankyrin repeat protein)(Cytokine-inducible nuclear protein)(C-193)	27063
ANKRD13C;SFRS11	Ankyrin repeat domain-containing protein 13C ;Splicing factor, arginine/serine-rich 11 (Arginine-rich 54 kDa nuclear protein)(p54)	9295;81573
ANKRD20A3;ANKRD20A1;CR848007.1	Ankyrin repeat domain-containing protein 20A1 ;Ankyrin repeat domain-containing protein 20A3 ;NA	441425;642204;642204;84210
ANKRD23	Ankyrin repeat domain-containing protein 23 (Diabetes-related ankyrin repeat protein)(Muscle ankyrin repeat protein 3)	200539
ANKRD23	Ankyrin repeat domain-containing protein 23 (Diabetes-related ankyrin repeat protein)(Muscle ankyrin repeat protein 3)	200539
ANKRD31	Ankyrin repeat domain-containing protein 31	256006
ANKRD34B	Ankyrin repeat domain-containing protein 34B	340120
ANKRD36	Ankyrin repeat domain-containing protein 36	652726
ANKRD36B;AC013734.4-1;ANKRD36	UPF0634 protein B (CLL-associated antigen KW-1);NA;Ankyrin repeat domain-containing protein 36	100133939;57730;730658;652726
ANKRD36B;AC099646.6-2	UPF0634 protein B (CLL-associated antigen KW-1);Putative uncharacterized protein ENSP00000385775	100133939;57730;730658;100133939
ANKRD46	Ankyrin repeat domain-containing protein 46 (Ankyrin repeat small protein)(ANK-S)	157567
ANKRD50	Ankyrin repeat domain-containing protein 50	57182
ANKS1B	Ankyrin repeat and sterile alpha motif domain-containing protein 1B (Amyloid-beta protein intracellular domain-associated protein 1)(AIDA-1)(E2A-PBX1-associated protein)(EB-1)	56899
ANKS3	Ankyrin repeat and SAM domain-containing protein 3	124401
ANKS4B;AC055715.13;SLC12A3;EXOC6B;ABCC4;SAFB;TRAF3;P4HTM;THOC5;ALX4;L2HGDH;KIAA1377;LETM1;IARS;COL14A1;PACSIN1;NOL4;BSDC1;RNF182;C12orf30;ITPR1;DNM2;ANKS1B;SYNJ1;SREBF2;SGK1;SS18L1;ZBTB16;PUM1;TMEM63C;TMEM175;AGAP1;RNF17;UHRF1BP1;JMJD1C;C16orf62	Ankyrin repeat and SAM domain-containing protein 4B (Harmonin-interacting ankyrin repeat-containing protein)(Harp);NA;Solute carrier family 12 member 3 (Thiazide-sensitive sodium-chloride cotransporter)(Na-Cl symporter);Exocyst complex component 6B (Exocyst complex component Sec15B)(SEC15-like protein 2);Multidrug resistance-associated protein 4 (ATP-binding cassette sub-family C member 4)(MRP/cM…	60529;54887;6559;1785;79944;8563;8715;57020;7704;57562;80018;6446;29993;10257;84286;7187;56163;9698;23233;3708;116987;8867;55108;6294;57156;3954;221037;257629;54681;221687;26039;56899;7373;3376;6721
ANKS6	Ankyrin repeat and SAM domain-containing protein 6 (Sterile alpha motif domain-containing protein 6)(SamCystin)(Ankyrin repeat domain-containing protein 14)	203286
ANO7	Anoctamin-7 (Transmembrane protein 16G)(New gene expressed in prostate)(Prostate cancer-associated protein 5)(IPCA-5)(Dresden-transmembrane protein of the prostate)(D-TMPP)	50636
ANPEP	Aminopeptidase N (hAPN)(EC 3.4.11.2)(Alanyl aminopeptidase)(Microsomal aminopeptidase)(Aminopeptidase M)(gp150)(Myeloid plasma membrane glycoprotein CD13)(CD13 antigen)	290
ANTXRL;RP11-292F22.2	Anthrax toxin receptor-like Precursor ;NA
ANXA1	Annexin A1 (Annexin-1)(Annexin I)(Lipocortin I)(Calpactin II)(Chromobindin-9)(p35)(Phospholipase A2 inhibitory protein)	301
ANXA2;ANXA2P3;ANXA2P2	Annexin A2 (Annexin-2)(Annexin II)(Lipocortin II)(Calpactin I heavy chain)(Chromobindin-8)(p36)(Protein I)(Placental anticoagulant protein IV)(PAP-IV);NA;annexin A2 pseudogene 2 (ANXA2P2), non-coding RNA	302
ANXA2;TRIM2	Annexin A2 (Annexin-2)(Annexin II)(Lipocortin II)(Calpactin I heavy chain)(Chromobindin-8)(p36)(Protein I)(Placental anticoagulant protein IV)(PAP-IV);Tripartite motif-containing protein 2 (RING finger protein 86)	23321;302
ANXA2P3		305
ANXA5	Annexin A5 (Annexin-5)(Annexin V)(Lipocortin V)(Endonexin II)(Calphobindin I)(CBP-I)(Placental anticoagulant protein I)(PAP-I)(Placental anticoagulant protein 4)(PP4)(Thromboplastin inhibitor)(Vascula	308
AP000577.5-2;AP000577.5-1	Putative uncharacterized protein PRO1716 ;Protein phosphatase methylesterase 1 (PME-1)(EC 3.1.1.-)	100132853;51400
AP000758.5;RAGE	OK/SW-CL.87 ;MAPK/MAK/MRK overlapping kinase (EC 2.7.11.22)(MOK protein kinase)(Renal tumor antigen 1)(RAGE-1)	5891
AP000872.5-2	Rho GTPase-activating protein 10-like
AP002965.3;OR8G2	Olfactory receptor 8G2 (Olfactory receptor OR11-297)(Olfactory receptor TPCR120);olfactory receptor, family 8, subfamily G, member 2 (OR8G2), mRNA
AP002986.2	cDNA FLJ34521 fis, clone HLUNG2007041
AP003778.3-3	Seven transmembrane helix receptor
AP005212.2-1;AL109748.2-2	NA;chromosome 21 open reading frame 15 (C21orf15), non-coding RNA
AP005435.2-2	Tripartite motif-containing protein ENSP00000309378
AP1S1	AP-1 complex subunit sigma-1A (Adapter-related protein complex 1 sigma-1A subunit)(Adaptor protein complex AP-1 sigma-1A subunit)(Sigma-adaptin 1A)(Sigma1A-adaptin)(Golgi adaptor HA1/AP1 adaptin sigma	1174
AP4B1;HIPK1	AP-4 complex subunit beta-1 (Adapter-related protein complex 4 subunit beta-1)(AP-4 adapter complex subunit beta)(Beta subunit of AP-4)(Beta4-adaptin);Homeodomain-interacting protein kinase 1 (EC 2.7.11.1)	10717;204851
AP4S1;RP1-72A23.1	AP-4 complex subunit sigma-1 (Adapter-related protein complex 4 subunit sigma-1)(AP-4 adapter complex subunit sigma-1)(Sigma-1 subunit of AP-4)(Sigma4-adaptin);NA	11154
APBA2	Amyloid beta A4 precursor protein-binding family A member 2 (Neuron-specific X11L protein)(Neuronal Munc18-1-interacting protein 2)(Mint-2)(Adapter protein X11beta)	321
APBB1IP	Amyloid beta A4 precursor protein-binding family B member 1-interacting protein (APBB1-interacting protein 1)(Rap1-GTP-interacting adapter molecule)(RIAM)(Proline-rich EVH1 ligand 1)(PREL-1)(Proline-r	54518
APBB1IP	Amyloid beta A4 precursor protein-binding family B member 1-interacting protein (APBB1-interacting protein 1)(Rap1-GTP-interacting adapter molecule)(RIAM)(Proline-rich EVH1 ligand 1)(PREL-1)(Proline-r	54518
APC	Adenomatous polyposis coli protein (Protein APC)(Deleted in polyposis 2.5)	324
APLP2;AIG1;PPP1R12B;SNX8;CCT3;TBC1D5;KIF13A;SLIT3;TTC27;DHRS8;MKRNP6;VPS45;HNRNPF;AC010974.1;TXNRD1;MEIG1;PNKD;KLB;TCP10L;PSMF1;CHST12;NFATC3;SORT1;YWHAZ;VGLL4;DOPEY2;AQP4;FAM59A;ANKDD1A;C20orf133;LONP2;TBX20;TSHZ2	Amyloid-like protein 2 Precursor (Amyloid protein homolog)(APPH)(CDEI box-binding protein)(CDEBP);Androgen-induced protein 1 (AIG-1);Protein phosphatase 1 regulatory subunit 12B (Myosin phosphatase-targeting subunit 2)(Myosin phosphatase target subunit 2);Sorting nexin-8 ;T-complex protein 1 subunit gamma (TCP-1-gamma)(CCT-gamma)(hTRiC5);TBC1 domain family member 5 ;Kinesin-like protein KIF13A (K…	55622;4775;4660;334;83752;29886;9491;25953;9779;23608;6272;152831;55501;11311;63971;64762;9980;9686;51390;7203;57057;7534;348094;140290;3185;361;140733;344148;128553;6586;644890;51170;7296
APOA1BP	Apolipoprotein A-I-binding protein Precursor (AI-BP)(YjeF N-terminal domain-containing protein 1)	128240
APOBEC3F	DNA dC->dU-editing enzyme APOBEC-3F (EC 3.5.4.-)(Apolipoprotein B mRNA-editing enzyme catalytic polypeptide-like 3F)	200316
APOBEC3F;LRTOMT;PRND;TMEM68;Z79996.2-2;LAMP3;C20orf117;TOR1AIP1;FCAR;AC009155.3;SMU1;AF235103.4-4;AC104623.4-2;CASC4;PRAMEL;AGBL1;PDE1A;ARHGAP6;FAM134C;ASB3;COBL;STAU1;MYH14;DIP2B;SULT6B1;SPATA5L1;LRMP;NF2;ATP6V0A4;KIF26B;ALKBH4;DERL1;TRIM54;MYST4;PUS7;MTDH;PRKAG2;C11orf53;AC002126.1;OLAH;CBFA2T2;C3orf33;FBXO17;IL34;PAX7;RBCK1;C7orf28B;TTBK2;C7orf28A;IGF1R;TTLL13;C20orf196;ESRRG;CES8;GRIK4;IL23R;…	DNA dC->dU-editing enzyme APOBEC-3F (EC 3.5.4.-)(Apolipoprotein B mRNA-editing enzyme catalytic polypeptide-like 3F);Leucine-rich repeat-containing protein 51 ;Prion-like protein doppel Precursor (PrPLP)(Prion protein 2);transmembrane protein 68 ;NA;Lysosome-associated membrane glycoprotein 3 Precursor (Lysosomal-associated membrane protein 3)(LAMP-3)(DC-lysosome-associated membrane glycoprotein)…	10178;5081;2067;55148;9921;4719;54455;395;55187;23518;3909;100271849;4207;57609;23250;55746;23291;79041;7879;27074;9139;23415;54517;84502;90665;2289;83259;7290;9978;57446;55612;27328;259232;2321;9717;7288;22898;79784;54854;2639;50617;23242;11281;54927;51422;23506;51130;5136;6654;64766;23207;27042;4033;89891;5537;9525;56155;10520;23244;100133775;221960;51622;55234;6780;10616;200316;4289;146057;849…
APOBEC3G	DNA dC->dU-editing enzyme APOBEC-3G (EC 3.5.4.-)(APOBEC-related cytidine deaminase)(ARCD)(APOBEC-related protein)(ARP-9)(CEM-15)(CEM15)	60489
APOBEC3H	DNA dC->dU-editing enzyme APOBEC-3H (EC 3.5.4.-)(Apolipoprotein B mRNA-editing enzyme catalytic polypeptide-like 3H)(APOBEC-related protein 10)(ARP-10)	164668
APOC4;APOC2	Apolipoprotein C-IV Precursor (Apo-CIV)(ApoC-IV);Apolipoprotein C-II Precursor (Apo-CII)(ApoC-II)	346;344
APOL2;APOL3	Apolipoprotein L2 (Apolipoprotein L-II)(ApoL-II);Apolipoprotein L3 (Apolipoprotein L-III)(ApoL-III)(TNF-inducible protein CG12-1)(CG12_1)	80833;23780
APOL3	Apolipoprotein L3 (Apolipoprotein L-III)(ApoL-III)(TNF-inducible protein CG12-1)(CG12_1)	80833
AQP1	Aquaporin-1 (AQP-1)(Aquaporin-CHIP)(Water channel protein for red blood cells and kidney proximal tubule)(Urine water channel)	358
AQP7;AQP7P3;AQP7P1;AQP7P4;AQP7P2	Aquaporin-7 (AQP-7)(Aquaporin-7-like)(Aquaporin adipose)(AQPap);Putative aquaporin-7-like protein 3 ;BA251O17.3 (Similar to aquaporin 7) (HCG2002847, isoform CRA_b) ;Putative uncharacterized protein AQP7P4 ;NA	364;730908
AQP7;AQP7P3;AQP7P1;AQP7P4;AQP7P2	Aquaporin-7 (AQP-7)(Aquaporin-7-like)(Aquaporin adipose)(AQPap);Putative aquaporin-7-like protein 3 ;BA251O17.3 (Similar to aquaporin 7) (HCG2002847, isoform CRA_b) ;Putative uncharacterized protein AQP7P4 ;NA	364;730908
ARF1	ADP-ribosylation factor 1	375
ARF1	ADP-ribosylation factor 1	375
ARFRP1	ADP-ribosylation factor-related protein 1 (ARF-related protein 1)(ARP)	10139
ARHGAP20	Rho GTPase-activating protein 20 (Rho-type GTPase-activating protein 20)	57569
ARHGAP25	Rho GTPase-activating protein 25 (Rho-type GTPase-activating protein 25)	9938
ARHGAP26	Rho GTPase-activating protein 26 (Rho-type GTPase-activating protein 26)(Oligophrenin-1-like protein)(GTPase regulator associated with focal adhesion kinase)	23092
ARHGAP26	Rho GTPase-activating protein 26 (Rho-type GTPase-activating protein 26)(Oligophrenin-1-like protein)(GTPase regulator associated with focal adhesion kinase)	23092
ARHGAP28	Rho GTPase-activating protein 28 (Rho-type GTPase-activating protein 28)	79822
ARHGEF12	Rho guanine nucleotide exchange factor 12 (Leukemia-associated RhoGEF)	23365
ARHGEF12	Rho guanine nucleotide exchange factor 12 (Leukemia-associated RhoGEF)	23365
ARHGEF16	Rho guanine nucleotide exchange factor 16	27237
ARHGEF18	Rho guanine nucleotide exchange factor 18 (114 kDa Rho-specific guanine nucleotide exchange factor)(p114-Rho-GEF)(p114RhoGEF)(Septin-associated RhoGEF)(SA-RhoGEF)	100134192;23370
ARID3A	AT-rich interactive domain-containing protein 3A (ARID domain-containing protein 3A)(Dead ringer-like protein 1)(B-cell regulator of IgH transcription)(Bright)(E2F-binding protein 1)	1820
ARID4A	AT-rich interactive domain-containing protein 4A (ARID domain-containing protein 4A)(Retinoblastoma-binding protein 1)(RBBP-1)	5926
ARID4A	AT-rich interactive domain-containing protein 4A (ARID domain-containing protein 4A)(Retinoblastoma-binding protein 1)(RBBP-1)	5926
ARL17;ARL17P1	ADP-ribosylation factor-like protein 17 (ADP-ribosylation factor 7 variant);ADP-ribosylation factor-like protein 17 (ADP-ribosylation factor 7 variant)	51326;641522;51326;641522
ARL17;ARL17P1;AC091132.16-1;LRRC37A;LRRC37A3;LRRC37A2	ADP-ribosylation factor-like protein 17 (ADP-ribosylation factor 7 variant);ADP-ribosylation factor-like protein 17 (ADP-ribosylation factor 7 variant);Putative uncharacterized protein ENSP00000253803 ;Leucine-rich repeat-containing protein 37A Precursor ;Leucine-rich repeat-containing protein 37A3 Precursor ;Leucine-rich repeat-containing protein 37A2 Precursor	51326;641522;9884;100133503;374819;474170;51326;641522
ARL2;SNX15	ADP-ribosylation factor-like protein 2 ;Sorting nexin-15	29907;402
ARL8A	ADP-ribosylation factor-like protein 8A (ADP-ribosylation factor-like protein 10B)(Novel small G protein indispensable for equal chromosome segregation 2)	127829
ARMC4;RP11-748L13.1	Armadillo repeat-containing protein 4 ;NA	55130
ARMC8;TXNDC6	Armadillo repeat-containing protein 8 ;Thioredoxin domain-containing protein 6 (Thioredoxin-like protein 2)(Txl-2)	25852;347736
[truncated: 2,848 more rows]

## Sheet: S1 (G)
Supplementary Information S1 (G); All statistically Significant Type II Interferon-Associated Entities Between the Two NHP Study Groups
[truncated: 34 more rows]

[truncated: 4 more sheets: S1 (H), S1 (I), S1 (J), Sheet1]
